# Supplementary material for: The Moniliophthora roreri Effector Mr B1 Affects Cellular Homeostasis and Induces Genotype‐Dependent Necrosis in Theobroma cacao
Source: Mol Plant Pathol. 2026 Jul 12;27(7):e70316. doi: 10.1111/mpp.70316 (PMC13358014; doi:10.1111/mpp.70316)
Supplement: Supplementary file 6 — Table S1: Quantification of cell death in Nicotiana benthamiana cell suspensions based on fluorescence. [file MPP-27-e70316-s005.xlsx]

## Sheet: Experiment 1. 
Experiment 1. Percentage of dead cells based on GFP fluorescence
Treatments	N° of cells in the bright field	N° of cells in dark field	Cells expressing GFP (%)	Dead cells (%)	stdDev		SOURCES OF VARIATION: Dead cells (%)	GL	SQ	QM
Control (Buffer)	59	59	1	0			Treatments	3	1.440	0.480
Control (Buffer)	15	15	1	0			Error	8	0.023	0.003
Control (Buffer)	57	53	0.929825	0.0701754
			2.92982	0.0701754			F =	164.0902
Result			0.976608	0.0233918	0.0405158		(p) =	< 0.0001
							Mean ( 1) Buffer =	0.0233
rMrB1 2,5 µM	54	41	0.759259	0.240741			Mean ( 2) rMrB1 2,5 µM=	0.2567
rMrBA1 2,5 µM	12	9	0.75	0.25			Mean ( 3) rMrB1 5 µM =	0.9467
rMrBA1 2,5 µM	29	21	0.724138	0.275862			Mean (4) rMpNEP2 5 µm =	0.2500
			2.2334	0.766603
Result			0.744466	0.255534	0.018203		Tukey:	Diferença	Q	(p)
							Mean ( 1 a 2) =	0.2333	7.4726	< 0.01
rMrB1 5 µM	79	11	0.139241	0.860759			Mean ( 1 a 3) =	0.9233	29.5703	< 0.01
rMrB1 5 µM	34	0	0	1			Mean ( 1 a 4) =	0.2267	7.2591	< 0.01
rMrB1 5 µM	48	1	0.0208333	0.979167			Mean ( 2 a 3) =	0.6900	22.0977	< 0.01
			0.160074	2.83993			Mean ( 2 a 4) =	0.0067	0.2135	ns
Result			0.0533579	0.946642	0.0751024		Mean ( 3 a 4) =	0.6967	22.3112	< 0.01
rMpNEP2 5 µm	30	23	0.766667	0.233333
rMpNEP2 5 µm	40	32	0.8	0.2
rMpNEP2 5 µm	73	50	0.684932	0.315068
			2.2516	0.748402
Result			0.750533	0.249467	0.0592066

## Sheet: Experiment 2. 
Experiment 2. Percentage of nonviable cells based on propidium iodide (PI) fluorescence
Treatments	N° of cells with GFP	N° of cells with PI	Total number of cells	Viable cells (%)	Non-viable cells (PI) (%)	stdDev		SOURCES OF VARIATION: Nonviable cells (%)	GL	SQ	QM
Control (Buffer)	45	3	48	0.9375	0.0625			Treatments	3	1.438	0.479
Control (Buffer)	112	30	142	0.788732	0.211268			Error	8	0.063	0.008
Control (Buffer)	25	3	28	0.892857	0.107143
				2.61909	0.38091			F =	61.2606
Result				0.87303	0.12697	0.07634		(p) =	< 0.0001
								Mean (Coluna 1) =	0.1267
rMrB1 2,5 µM	49	39	88	0.556818	0.443182			Mean (Coluna 2) =	0.3967
rMrB1 2,5 µM	28	15	43	0.651163	0.348837			Mean (Coluna 3) =	0.8333
rMrB1 2,5 µM	46	31	77	0.597403	0.402597			Mean (Coluna 4) =	1.0000
				1.80538	1.19462
Result				0.601795	0.398205	0.0473254		Tukey:	Diferença	Q	(p)
								Mean ( 1 a 2) =	0.2700	5.2867	< 0.05
rMrB1 5 µM	7	126	133	0.0526316	0.947368			Mean ( 1 a 3) =	0.7067	13.8367	< 0.01
rMrB1 5 µM	21	41	62	0.33871	0.66129			Mean ( 1 a 4) =	0.8733	17.1001	< 0.01
rMrB1 5 µM	6	48	54	0.111111	0.888889			Mean ( 2 a 3) =	0.4367	8.5500	< 0.01
				0.502452	2.49755			Mean ( 2 a 4) =	0.6033	11.8134	< 0.01
Result				0.167484	0.832516	0.151141		Mean ( 3 a 4) =	0.1667	3.2634	ns
rMrB1 10 µM	0	141	141	0	1
rMrB1 10 µM	0	67	67	0	1
rMrB1 10 µM	0	43	43	0	1
				0	3
Result				0	1	0
