# Supplementary material for: The Moniliophthora roreri Effector Mr B1 Affects Cellular Homeostasis and Induces Genotype‐Dependent Necrosis in Theobroma cacao
Source: Mol Plant Pathol. 2026 Jul 12;27(7):e70316. doi: 10.1111/mpp.70316 (PMC13358014; doi:10.1111/mpp.70316)
Supplement: Supplementary file 7 — Table S2: Quality‐filtered proteins (FDR < 1%, score > 5, SPI > 60%) identified and quantified by LC–MS/MS from Nicotiana benthamiana cells under control and rMrB1 treatment. [file MPP-27-e70316-s006.xlsx]

## Sheet: ​Leaf lesion quantification 
​Leaf lesion quantification (pixels)
Treatment with buffer
Total leaf area (days)	area	mean	stdDev
0	134993	69.942	12.009
1	151318	87.821	17.289
2	132218	71.280	20.608
5	133719	68.154	16.744
10	141268	80.120	14.087
Lesion area (Days)	area	mean	stdDev	Result
0	0	0	0	0
1	0	0	0	0
2	0	0	0	0
5	813	101.622	26.874	0.00607991
10	1000	134.022	35.925	0.00707874
Treatment with 12,5 µmol rMrB1
Total leaf area (days)	area	mean	stdDev
0	125199	74.106	12.846
1	114876	63.895	13.869
2	118320	60.648	17.042
5	119170	74.128	27.224
10	128526	109.826	41.343
Lesion area (days)	area	mean	stdDev	Result
0	0	0	0	0
1	6109	59.813	11.795	0.0531791
2	12738	80.163	15.559	0.107657
5	39895	63.482	15.996	0.334774
10	69489	125.984	28.550	0.540661
Treatment with buffer + Urea 0,5%
Total leaf area (days)	area	mean	stdDev
0	119286	83.059	18.749
1	113104	79.972	15.334
2	124184	79.844	15.421
5	117130	85.827	15.685
10	129703	82.573	17.188
Lesion area (Days)	area	mean	stdDev	Result
0	0	0	0	0
1	0	0	0	0
2	0	0	0	0
5	700	132.787	30.389	0.00597627
10	800	132.054	28.057	0.00616794
Treatment with 12,5 µmol rMrB1 + Urea 0,5%
Total leaf area (days)	area	mean	stdDev
0	120139	71.983	13.757
1	121628	82.079	21.424
2	125798	77.888	21.512
5	137073	118.384	36.176
10	131685	129.980	38.703
Lesion area (days)	area	mean	stdDev	Result
0	0	0	0	0
1	42220	89.040	21.066	0.347124
2	67045	75.261	19.493	0.532958
5	93834	135.004	28.054	0.684555
10	100955	148.619	23.379	0.76664

## Sheet: Leaf lesion quantification 2
​Leaf lesion quantification after treatment with 5 µmol rMrB1 (pixels)
Genotype ICS-95	area	mean	stdDev
Total leaf area	108589	69.226	29.850
Lesion area	423	158.025	41.613
Result	0.00389542
Genotype UF-273	area	mean	stdDev
Total leaf area	108270	77.145	24.340
Lesion area	6016	123.599	33.043
Result	0.0555648
Genotype TSH-1188	area	mean	stdDev
Total leaf area	105534	79.502	26.791
Lesion area	2981	161.594	44.475
Result	0.0282468
Genotype Catongo	area	mean	stdDev
Total leaf area	117443	70.804	25.812
Lesion area	5584	95.637	36.164
Lesion area	11450	108.106	37.415
Lesion area	2194	110.352	33.418
Lesion area	555	138.160	33.465
Sum of lesion area	19783
Result	0.168448
Genotype Scarina-6	area	mean	stdDev
Total leaf area	114216	57.042	22.782
Lesion area	313	83.419	49.147
Result	0.00274042
Genotype CCN51	area	mean	stdDev
Total leaf area	108264	73.666	26.283
Lesion area	498	131.761	25.288
Lesion area	264	110.098	28.721
Lesion area	1036	129.749	35.390
Lesion area	2444	138.573	35.278
Lesion area	4097	142.592	33.178
Sum of lesion area	8339
Result	0.0770247

## Sheet: Quantification of DAB 
Quantification of DAB accumulation in the leaf disc (pixels)
Treatment	Total area of ​​the leaf disc	DAB accumulation	Result	stdDev		Sources of Variation	GL	SQ	QM
Water	94576	0	0	0		Treatments	2	13.0 e+08	65.2 e+07
Water	94576	0	0			Error	6	21.3 e+07	35.5 e+06
Water	95120	0	0
	284272	0				F =	18.3535
	94757.3	0	0			(p) =	0.0035
						Mean (1) (Water) =	0
Buffer	92936	0	0	0		Mean (2) (Buffer) =	0
Buffer	92964	0	0			Mean (3) (MrBASIDIN1) =	25543.3
Buffer	90808	0	0
	276708	0				Tukey:	Difference	Q	(p)
	92236	0	0			Mean ( 1 to 2) =	0	0	ns
						Mean ( 1 to 3) =	25543.3	7.4203	< 0.01
rMrB1 5 µmol	96224	36282	0.377058	0.107068		Mean ( 2 to 3) =	25543.3	7.4203	< 0.01
rMrB1 5 µmol	92936	24664	0.265387
rMrB1 5 µmol	96227	15684	0.16299
	285387	76630
	95129	25543.3	0.268513
