# Supplementary material for: The Moniliophthora roreri Effector Mr B1 Affects Cellular Homeostasis and Induces Genotype‐Dependent Necrosis in Theobroma cacao
Source: Mol Plant Pathol. 2026 Jul 12;27(7):e70316. doi: 10.1111/mpp.70316 (PMC13358014; doi:10.1111/mpp.70316)
Supplement: Supplementary file 8 — Table S3: Quantification of leaf lesion and hydrogen peroxide in Theobroma cacao . [file MPP-27-e70316-s004.xlsx]

## Sheet: Control
filename	totalIntensity	protein_mw	protein_pI	species	database	accession_number	accession_numbers	entry_name		parent_charge	score	percent_scored_peak_intensity	Intensity	previous_aa	sequence	next_aa	sequenceMulti	precursorAveragineChiSquared	retentionTimeMin	chromatographicPeakWidthSec	trapFillMsec	parent_m_over_z	matched_parent_mass	delta_parent_mass	delta_parent_mass_ppm
Cel2-r001.4965.4965.4	1460000	40477.2	7.11	Nicotiana tabacum	NCBIgb_Nicotiana_tabacum.fasta	NP_001392208.1	NP_001392208.1|NP_001412828.1	glucan endo-1,3-beta-glucosidase, basic vacuolar isoform precursor		4	19.45	90.1	45200	(R)	APLLVNIYPYFSYSGNPGQISLPYSLFTAPNVVVQDGSR	(Q)		0.98	13.93	4		1061.8	4244.17	-0.0046	-1.1
Cel2-r001.4967.4967.3	1460000	40477.2	7.11	Nicotiana tabacum	NCBIgb_Nicotiana_tabacum.fasta	NP_001392208.1	NP_001392208.1|NP_001412828.1	glucan endo-1,3-beta-glucosidase, basic vacuolar isoform precursor		3	18.92	82.4	39000	(R)	APLLVNIYPYFSYSGNPGQISLPYSLFTAPNVVVQDGSR	(Q)		0.97	13.93	4		1415.39	4244.17	-0.0159	-3.7
Cel2-r001.4966.4966.4	1460000	40477.2	7.11	Nicotiana tabacum	NCBIgb_Nicotiana_tabacum.fasta	NP_001392208.1	NP_001392208.1|NP_001412828.1	glucan endo-1,3-beta-glucosidase, basic vacuolar isoform precursor		4	16.39	89.2	45200	(R)	APLLVNIYPYFSYSGNPGQISLPYSLFTAPNVVVQDGSR	(Q)		0.98	13.93	4		1061.8	4244.17	-0.0046	-1.1
Cel2-r001.4968.4968.3	1460000	40477.2	7.11	Nicotiana tabacum	NCBIgb_Nicotiana_tabacum.fasta	NP_001392208.1	NP_001392208.1|NP_001412828.1	glucan endo-1,3-beta-glucosidase, basic vacuolar isoform precursor		3	15.25	84	39000	(R)	APLLVNIYPYFSYSGNPGQISLPYSLFTAPNVVVQDGSR	(Q)		0.97	13.93	4		1415.39	4244.17	-0.0159	-3.7
Cel2-r002.4848.4848.3	1460000	40477.2	7.11	Nicotiana tabacum	NCBIgb_Nicotiana_tabacum.fasta	NP_001392208.1	NP_001392208.1|NP_001412828.1	glucan endo-1,3-beta-glucosidase, basic vacuolar isoform precursor		3	15.21	87.3	29200	(K)	YIAVGNEISPVTGTSYLTSFLTPAMVNIYK	(A)		0.89	13.72	2		1083.89	3249.68	-0.0047	-1.4
Cel2-r003.5199.5199.2	1460000	40477.2	7.11	Nicotiana tabacum	NCBIgb_Nicotiana_tabacum.fasta	NP_001392208.1	NP_001392208.1|NP_001412828.1	glucan endo-1,3-beta-glucosidase, basic vacuolar isoform precursor		2	14.05	71.4	112000	(R)	NLFDAMLDSVYAALER	(S)		1	14.43	3		914.45	1827.89	-0.001	-0.6
Cel2-r002.5118.5118.2	1460000	40477.2	7.11	Nicotiana tabacum	NCBIgb_Nicotiana_tabacum.fasta	NP_001392208.1	NP_001392208.1|NP_001412828.1	glucan endo-1,3-beta-glucosidase, basic vacuolar isoform precursor		2	13.94	79.4	106000	(R)	NLFDAMLDSVYAALER	(S)		1	14.43	3		914.45	1827.89	-0.0018	-1
Cel2-r001.5156.5156.2	1460000	40477.2	7.11	Nicotiana tabacum	NCBIgb_Nicotiana_tabacum.fasta	NP_001392208.1	NP_001392208.1|NP_001412828.1	glucan endo-1,3-beta-glucosidase, basic vacuolar isoform precursor		2	13.39	77.9	110000	(R)	NLFDAMLDSVYAALER	(S)		0.98	14.43	3		914.45	1827.89	-0.0012	-0.7
Cel2-r001.5155.5155.2	1460000	40477.2	7.11	Nicotiana tabacum	NCBIgb_Nicotiana_tabacum.fasta	NP_001392208.1	NP_001392208.1|NP_001412828.1	glucan endo-1,3-beta-glucosidase, basic vacuolar isoform precursor		2	12.79	77.3	110000	(R)	NLFDAMLDSVYAALER	(S)		0.98	14.43	3		914.45	1827.89	-0.0012	-0.7
Cel2-r003.5210.5210.2	1460000	40477.2	7.11	Nicotiana tabacum	NCBIgb_Nicotiana_tabacum.fasta	NP_001392208.1	NP_001392208.1|NP_001412828.1	glucan endo-1,3-beta-glucosidase, basic vacuolar isoform precursor		2	9.3	68.5	112000	(R)	NLFDAMLDSVYAALER	(S)		1	14.43	3		914.45	1827.89	-0.001	-0.6
Cel2-r003.5200.5200.2	1460000	40477.2	7.11	Nicotiana tabacum	NCBIgb_Nicotiana_tabacum.fasta	NP_001392208.1	NP_001392208.1|NP_001412828.1	glucan endo-1,3-beta-glucosidase, basic vacuolar isoform precursor		2	9.03	67.5	112000	(R)	NLFDAMLDSVYAALER	(S)		1	14.43	3		914.45	1827.89	-0.001	-0.6
Cel2-r002.5129.5129.2	1460000	40477.2	7.11	Nicotiana tabacum	NCBIgb_Nicotiana_tabacum.fasta	NP_001392208.1	NP_001392208.1|NP_001412828.1	glucan endo-1,3-beta-glucosidase, basic vacuolar isoform precursor		2	8.89	80.2	106000	(R)	NLFDAMLDSVYAALER	(S)		1	14.43	3		914.45	1827.89	-0.0019	-1
Cel2-r003.4933.4933.3	1460000	40477.2	7.11	Nicotiana tabacum	NCBIgb_Nicotiana_tabacum.fasta	NP_001392208.1	NP_001392208.1|NP_001412828.1	glucan endo-1,3-beta-glucosidase, basic vacuolar isoform precursor		3	8.12	68.3	37000	(K)	YIAVGNEISPVTGTSYLTSFLTPAMVNIYK	(A)		0.92	13.72	3		1083.9	3249.68	0.0012	0.4
Cel2-r001.4700.4709.2	1460000	40477.2	7.11	Nicotiana tabacum	NCBIgb_Nicotiana_tabacum.fasta	NP_001392208.1	NP_001392208.1|NP_001412828.1	glucan endo-1,3-beta-glucosidase, basic vacuolar isoform precursor		2	8.1	66.3	75600	(R)	WFVDPIVGFLR	(D)		0.99	13.22	3		674.874	1348.74	-0.0004	-0.3
Cel2-r002.4670.4670.2	1460000	40477.2	7.11	Nicotiana tabacum	NCBIgb_Nicotiana_tabacum.fasta	NP_001392208.1	NP_001392208.1|NP_001412828.1	glucan endo-1,3-beta-glucosidase, basic vacuolar isoform precursor		2	7.89	79.7	81100	(R)	WFVDPIVGFLR	(D)		0.99	13.22	3		674.874	1348.74	-0.0002	-0.2
Cel2-r003.4932.4932.3	1460000	40477.2	7.11	Nicotiana tabacum	NCBIgb_Nicotiana_tabacum.fasta	NP_001392208.1	NP_001392208.1|NP_001412828.1	glucan endo-1,3-beta-glucosidase, basic vacuolar isoform precursor		3	7.85	65.3	37000	(K)	YIAVGNEISPVTGTSYLTSFLTPAMVNIYK	(A)		0.92	13.72	3		1083.9	3249.68	0.0012	0.4
Cel2-r001.4887.4887.3	1460000	40477.2	7.11	Nicotiana tabacum	NCBIgb_Nicotiana_tabacum.fasta	NP_001392208.1	NP_001392208.1|NP_001412828.1	glucan endo-1,3-beta-glucosidase, basic vacuolar isoform precursor		3	7.55	76.1	24200	(K)	YIAVGNEISPVTGTSYLTSFLTPAMVNIYK	(A)		0.98	13.72	2		1083.89	3249.68	-0.0087	-2.7
Cel2-r001.5166.5166.2	1460000	40477.2	7.11	Nicotiana tabacum	NCBIgb_Nicotiana_tabacum.fasta	NP_001392208.1	NP_001392208.1|NP_001412828.1	glucan endo-1,3-beta-glucosidase, basic vacuolar isoform precursor		2	7.06	61.5	110000	(R)	NLFDAMLDSVYAALER	(S)		0.98	14.43	3		914.45	1827.89	-0.0012	-0.7
Cel2-r003.4753.4764.2	1460000	40477.2	7.11	Nicotiana tabacum	NCBIgb_Nicotiana_tabacum.fasta	NP_001392208.1	NP_001392208.1|NP_001412828.1	glucan endo-1,3-beta-glucosidase, basic vacuolar isoform precursor		2	6.11	66.2	83100	(R)	WFVDPIVGFLR	(D)		0.98	13.23	3		674.874	1348.74	-0.0008	-0.6
Cel2-r001.5161.5161.3	1460000	40477.2	7.11	Nicotiana tabacum	NCBIgb_Nicotiana_tabacum.fasta	NP_001392208.1	NP_001392208.1|NP_001412828.1	glucan endo-1,3-beta-glucosidase, basic vacuolar isoform precursor		3	5.33	63.8	49300	(R)	NLFDAMLDSVYAALER	(S)		0.96	14.43	3		609.97	1827.89	0.0008	0.4
Cel2-r001.4873.4873.3	663000	95042.7	5.84	Nicotiana tabacum	NCBIgb_Nicotiana_tabacum.fasta	XP_016445587.1	XP_016445587.1|XP_075103047.1|XP_075103048.1|XP_075103050.1|XP_075106734.1|XP_075106739.1|XP_075106792.1	elongation factor 2		3	18.23	86.4	63200	(R)	LLEPVYLVEIQAPEQALGGIYGVLNQK	(R)		0.99	13.7	3		985.544	2954.62	-0.0049	-1.7
Cel2-r002.5090.5090.3	663000	95042.7	5.84	Nicotiana tabacum	NCBIgb_Nicotiana_tabacum.fasta	XP_016445587.1	XP_016445587.1|XP_075103047.1|XP_075103048.1|XP_075103050.1|XP_075106734.1|XP_075106739.1|XP_075106792.1	elongation factor 2		3	17.76	83.4	75500	(K)	STLTDSLVAAAGIIAQEVAGDVR	(M)		0.95	14.37	3		753.073	2257.2	-0.0001	0
Cel2-r001.5125.5125.3	663000	95042.7	5.84	Nicotiana tabacum	NCBIgb_Nicotiana_tabacum.fasta	XP_016445587.1	XP_016445587.1|XP_075103047.1|XP_075103048.1|XP_075103050.1|XP_075106734.1|XP_075106739.1|XP_075106792.1	elongation factor 2		3	13.03	69.2	77600	(K)	STLTDSLVAAAGIIAQEVAGDVR	(M)		0.99	14.35	3		753.073	2257.2	0.0006	0.3
Cel2-r001.4874.4874.3	663000	95042.7	5.84	Nicotiana tabacum	NCBIgb_Nicotiana_tabacum.fasta	XP_016445587.1	XP_016445587.1|XP_075103047.1|XP_075103048.1|XP_075103050.1|XP_075106734.1|XP_075106739.1|XP_075106792.1	elongation factor 2		3	11.52	79	63200	(R)	LLEPVYLVEIQAPEQALGGIYGVLNQK	(R)		0.99	13.7	3		985.544	2954.62	-0.0049	-1.7
Cel2-r002.4845.4845.3	663000	95042.7	5.84	Nicotiana tabacum	NCBIgb_Nicotiana_tabacum.fasta	XP_016445587.1	XP_016445587.1|XP_075103047.1|XP_075103048.1|XP_075103050.1|XP_075106734.1|XP_075106739.1|XP_075106792.1	elongation factor 2		3	10.59	68.8	59500	(R)	LLEPVYLVEIQAPEQALGGIYGVLNQK	(R)		0.95	13.72	2		985.546	2954.62	0	0
Cel2-r003.4929.4929.3	663000	95042.7	5.84	Nicotiana tabacum	NCBIgb_Nicotiana_tabacum.fasta	XP_016445587.1	XP_016445587.1|XP_075103047.1|XP_075103048.1|XP_075103050.1|XP_075106734.1|XP_075106739.1|XP_075106792.1	elongation factor 2		3	9.4	72.6	62100	(R)	LLEPVYLVEIQAPEQALGGIYGVLNQK	(R)		0.98	13.72	3		985.547	2954.62	0.0023	0.8
Cel2-r002.5091.5091.3	663000	95042.7	5.84	Nicotiana tabacum	NCBIgb_Nicotiana_tabacum.fasta	XP_016445587.1	XP_016445587.1|XP_075103047.1|XP_075103048.1|XP_075103050.1|XP_075106734.1|XP_075106739.1|XP_075106792.1	elongation factor 2		3	8.19	64.8	75500	(K)	STLTDSLVAAAGIIAQEVAGDVR	(M)		0.95	14.37	3		753.073	2257.2	-0.0001	0
Cel2-r001.5134.5134.3	663000	95042.7	5.84	Nicotiana tabacum	NCBIgb_Nicotiana_tabacum.fasta	XP_016445587.1	XP_016445587.1|XP_075103047.1|XP_075103048.1|XP_075103050.1|XP_075106734.1|XP_075106739.1|XP_075106792.1	elongation factor 2		3	7.98	78.6	77600	(K)	STLTDSLVAAAGIIAQEVAGDVR	(M)		0.99	14.35	3		753.073	2257.2	0.0008	0.4
Cel2-r003.4280.4287.2	663000	95042.7	5.84	Nicotiana tabacum	NCBIgb_Nicotiana_tabacum.fasta	XP_016445587.1	XP_016445587.1|XP_075103047.1|XP_075103048.1|XP_075103050.1|XP_075106734.1|XP_075106739.1|XP_075106792.1	elongation factor 2		2	6.35	64.7	33300	(K)	AYLPVIESFGFSGTLR	(A)		0.93	11.97	3		878.966	1756.93	-0.0031	-1.8
Cel2-r002.5096.5096.3	663000	95042.7	5.84	Nicotiana tabacum	NCBIgb_Nicotiana_tabacum.fasta	XP_016445587.1	XP_016445587.1|XP_075103047.1|XP_075103048.1|XP_075103050.1|XP_075106734.1|XP_075106739.1|XP_075106792.1	elongation factor 2		3	5.84	63	75500	(K)	STLTDSLVAAAGIIAQEVAGDVR	(M)		0.95	14.37	3		753.073	2257.2	-0.0001	0
Cel2-r003.4270.4270.2	550000	37177.9	6.62	Nicotiana tabacum	NCBIgb_Nicotiana_tabacum.fasta	NP_001412871.1	NP_001412871.1|XP_016510865.1|NP_001312360.1|XP_016464163.1|XP_075107869.1|XP_016451651.1|XP_016491488.1|XP_016438732.1|XP_016494031.1	glyceraldehyde-3-phosphate dehydrogenase, cytosolic		2	10.95	73.7	45700	(R)	FGIVEGLMTTVHSLTATQK	(T)		0.96	11.95	3		1017.04	2033.07	-0.0003	-0.1
Cel2-r002.3490.3490.2	550000	37177.9	6.62	Nicotiana tabacum	NCBIgb_Nicotiana_tabacum.fasta	NP_001412871.1	NP_001412871.1|XP_016510865.1|NP_001312360.1|XP_016464163.1|XP_075107869.1|XP_016451651.1|XP_016491488.1|XP_016438732.1|XP_016494031.1	glyceraldehyde-3-phosphate dehydrogenase, cytosolic		2	9.71	70.5	46800	(R)	VPTVDVSVVDLTVR	(L)		0.99	10.35	3		749.927	1498.85	-0.0013	-0.9
Cel2-r003.3570.3570.2	550000	37177.9	6.62	Nicotiana tabacum	NCBIgb_Nicotiana_tabacum.fasta	NP_001412871.1	NP_001412871.1|XP_016510865.1|NP_001312360.1|XP_016464163.1|XP_075107869.1|XP_016451651.1|XP_016491488.1|XP_016438732.1|XP_016494031.1	glyceraldehyde-3-phosphate dehydrogenase, cytosolic		2	9.31	69.9	49300	(R)	VPTVDVSVVDLTVR	(L)		0.98	10.37	3		749.928	1498.85	0.0004	0.2
Cel2-r002.4188.4193.3	550000	37177.9	6.62	Nicotiana tabacum	NCBIgb_Nicotiana_tabacum.fasta	NP_001412871.1	NP_001412871.1|XP_016510865.1|NP_001312360.1|XP_016464163.1|XP_075107869.1|XP_016451651.1|XP_016491488.1|XP_016438732.1|XP_016494031.1	glyceraldehyde-3-phosphate dehydrogenase, cytosolic		3	8.26	65.6	214000	(R)	FGIVEGLMTTVHSLTATQK	(T)		1	11.95	3		678.363	2033.07	0	0
Cel2-r003.3811.3811.2	550000	37177.9	6.62	Nicotiana tabacum	NCBIgb_Nicotiana_tabacum.fasta	NP_001412871.1	NP_001412871.1|XP_016510865.1|NP_001312360.1|XP_016464163.1|XP_075107869.1|XP_016451651.1|XP_016491488.1|XP_016438732.1|XP_016494031.1	glyceraldehyde-3-phosphate dehydrogenase, cytosolic		2	8.17	83	43000	(K)	GILGFTEDDVVSTDFVGDSR	(S)		0.98	10.93	3		1065	2129	-0.0036	-1.7
Cel2-r002.3735.3735.2	550000	37177.9	6.62	Nicotiana tabacum	NCBIgb_Nicotiana_tabacum.fasta	NP_001412871.1	NP_001412871.1|XP_016510865.1|NP_001312360.1|XP_016464163.1|XP_075107869.1|XP_016451651.1|XP_016491488.1|XP_016438732.1|XP_016494031.1	glyceraldehyde-3-phosphate dehydrogenase, cytosolic		2	7.91	68.1	41900	(K)	GILGFTEDDVVSTDFVGDSR	(S)		0.96	10.92	2		1065	2129	-0.0028	-1.3
Cel2-r002.3218.3218.2	550000	37177.9	6.62	Nicotiana tabacum	NCBIgb_Nicotiana_tabacum.fasta	NP_001412871.1	NP_001412871.1|XP_016510865.1|NP_001312360.1|XP_016464163.1|XP_075107869.1|XP_016451651.1|XP_016491488.1|XP_016438732.1|XP_016494031.1	glyceraldehyde-3-phosphate dehydrogenase, cytosolic		2	6.47	65.7	15500	(K)	LVSWYDNEWGYSSR	(V)		0.85	9.72	1		881.397	1761.79	0.0007	0.4
Cel2-r001.3771.3771.2	550000	37177.9	6.62	Nicotiana tabacum	NCBIgb_Nicotiana_tabacum.fasta	NP_001412871.1	NP_001412871.1|XP_016510865.1|NP_001312360.1|XP_016464163.1|XP_075107869.1|XP_016451651.1|XP_016491488.1|XP_016438732.1|XP_016494031.1	glyceraldehyde-3-phosphate dehydrogenase, cytosolic		2	6.4	71.5	36800	(K)	GILGFTEDDVVSTDFVGDSR	(S)		0.97	10.92	1		1065	2129	-0.0008	-0.4
Cel2-r001.3525.3525.2	550000	37177.9	6.62	Nicotiana tabacum	NCBIgb_Nicotiana_tabacum.fasta	NP_001412871.1	NP_001412871.1|XP_016510865.1|NP_001312360.1|XP_016464163.1|XP_075107869.1|XP_016451651.1|XP_016491488.1|XP_016438732.1|XP_016494031.1	glyceraldehyde-3-phosphate dehydrogenase, cytosolic		2	5.3	65.3	57600	(R)	VPTVDVSVVDLTVR	(L)		0.99	10.35	3		749.928	1498.85	0.0004	0.3
Cel2-r002.3597.3597.3	576000	49659.5	9.38	Nicotiana tabacum	NCBIgb_Nicotiana_tabacum.fasta	XP_016513642.1	XP_016513642.1|XP_075090175.1|XP_075090176.1|XP_075090177.1|XP_075090178.1|XP_075090174.1|NP_001313094.1|XP_016469201.1|XP_016469879.2|XP_016480012.1|XP_016508316.1|XP_075105358.1|XP_075076294.1	elongation factor 1-alpha-like isoform X2		3	13.61	69.2	49900	(R)	VETGVLKPGMLVTFGPTGLTTEVK	(S)		0.97	10.6	3		825.455	2474.36	-0.0071	-2.9
Cel2-r003.3461.3470.2	576000	49659.5	9.38	Nicotiana tabacum	NCBIgb_Nicotiana_tabacum.fasta	XP_016513642.1	XP_016513642.1|XP_075090175.1|XP_075090176.1|XP_075090177.1|XP_075090178.1|XP_075090174.1|NP_001313094.1|XP_016469201.1|XP_016469879.2|XP_016480012.1|XP_016508316.1|XP_075105358.1|XP_075076294.1	elongation factor 1-alpha-like isoform X2		2	6.99	65.8	85600	(R)	EHALLAFTLGVK	(Q)		1	10.12	2		649.876	1298.75	-0.0012	-0.9
Cel2-r003.3684.3684.3	576000	49659.5	9.38	Nicotiana tabacum	NCBIgb_Nicotiana_tabacum.fasta	XP_016513642.1	XP_016513642.1|XP_075090175.1|XP_075090176.1|XP_075090177.1|XP_075090178.1|XP_075090174.1|NP_001313094.1|XP_016469201.1|XP_016469879.2|XP_016480012.1|XP_016508316.1|XP_075105358.1|XP_075076294.1	elongation factor 1-alpha-like isoform X2		3	6.31	69.4	61100	(R)	VETGVLKPGMLVTFGPTGLTTEVK	(S)		0.89	10.63	3		825.456	2474.36	-0.0039	-1.6
Cel2-r003.3501.3501.3	576000	49659.5	9.38	Nicotiana tabacum	NCBIgb_Nicotiana_tabacum.fasta	XP_016513642.1	XP_016513642.1|XP_075090175.1|XP_075090176.1|XP_075090177.1|XP_075090178.1|XP_075090174.1|NP_001313094.1|XP_016469201.1|XP_016469879.2|XP_016480012.1|XP_016508316.1|XP_075105358.1|XP_075076294.1	elongation factor 1-alpha-like isoform X2		3	5.84	82.5	43900	(K)	MIPTKPMVVETFSEYPPLGR	(F)		0.98	10.18	2		764.73	2292.18	-0.0005	-0.2
Cel2-r001.2489.2489.2	576000	49659.5	9.38	Nicotiana tabacum	NCBIgb_Nicotiana_tabacum.fasta	XP_016513642.1	XP_016513642.1|XP_075090175.1|XP_075090176.1|XP_075090177.1|XP_075090178.1|XP_075090174.1|NP_001313094.1|XP_016469201.1|XP_016469879.2|XP_016480012.1|XP_016508316.1|XP_075105358.1|XP_075076294.1	elongation factor 1-alpha-like isoform X2		2	5.5	67.9	94300	(K)	IGGIGTVPVGR	(V)		1	7.95	4		513.309	1025.61	0.0002	0.2
Cel2-r003.3579.3579.3	576000	49659.5	9.38	Nicotiana tabacum	NCBIgb_Nicotiana_tabacum.fasta	XP_016513642.1	XP_016513642.1|XP_075090175.1|XP_075090176.1|XP_075090177.1|XP_075090178.1|XP_075090174.1|NP_001313094.1|XP_016469201.1|XP_016469879.2|XP_016480012.1|XP_016508316.1|XP_075105358.1|XP_075076294.1	elongation factor 1-alpha-like isoform X2		3	5.41	69	55900	(R)	VETGVLKPGMVVTFGPTGLTTEVK	(S)		0.97	10.37	3		820.785	2460.34	0	0
Cel2-r003.2542.2542.2	576000	49659.5	9.38	Nicotiana tabacum	NCBIgb_Nicotiana_tabacum.fasta	XP_016513642.1	XP_016513642.1|XP_075090175.1|XP_075090176.1|XP_075090177.1|XP_075090178.1|XP_075090174.1|NP_001313094.1|XP_016469201.1|XP_016469879.2|XP_016480012.1|XP_016508316.1|XP_075105358.1|XP_075076294.1	elongation factor 1-alpha-like isoform X2		2	5.38	77.1	121000	(K)	IGGIGTVPVGR	(V)		0.99	8.03	3		513.309	1025.61	0.0007	0.6
Cel2-r003.2532.2532.2	576000	49659.5	9.38	Nicotiana tabacum	NCBIgb_Nicotiana_tabacum.fasta	XP_016513642.1	XP_016513642.1|XP_075090175.1|XP_075090176.1|XP_075090177.1|XP_075090178.1|XP_075090174.1|NP_001313094.1|XP_016469201.1|XP_016469879.2|XP_016480012.1|XP_016508316.1|XP_075105358.1|XP_075076294.1	elongation factor 1-alpha-like isoform X2		2	5.11	66.4	121000	(K)	IGGIGTVPVGR	(V)		0.99	8.03	3		513.309	1025.61	0.0007	0.6
Cel2-r001.5320.5320.3	182000	73914.2	5.08	Nicotiana tabacum	NCBIgb_Nicotiana_tabacum.fasta	NP_001312029.1	NP_001312029.1|NP_001312963.1|NP_001412747.1|NP_001311840.1|NP_001312527.1|XP_016436366.1|XP_016443120.1|XP_016455501.1|XP_016474934.1|XP_016478491.1|XP_016481229.1|XP_016482616.2|XP_016483165.1|XP_016483467.1|XP_016508281.2|XP_075110266.1|NP_001412853.1|NP_001412858.1|XP_016452132.1|XP_075104701.1|NP_001412821.1|XP_016456684.1|XP_016505186.1|XP_016512850.1|XP_075087474.1	luminal-binding protein 5 precursor		3	13.09	84.9	40600	(K)	VQDLLLLDVTPLSLGLETAGGVMTVLIPR	(N)		0.98	14.83	2		1011.91	3033.73	-0.0007	-0.2
Cel2-r001.5326.5326.2	182000	73914.2	5.08	Nicotiana tabacum	NCBIgb_Nicotiana_tabacum.fasta	NP_001312029.1	NP_001312029.1|NP_001312963.1|NP_001412747.1|NP_001311840.1|NP_001312527.1|XP_016436366.1|XP_016443120.1|XP_016455501.1|XP_016474934.1|XP_016478491.1|XP_016481229.1|XP_016482616.2|XP_016483165.1|XP_016483467.1|XP_016508281.2|XP_075110266.1|NP_001412853.1|NP_001412858.1|XP_016452132.1|XP_075104701.1|NP_001412821.1|XP_016456684.1|XP_016505186.1|XP_016512850.1|XP_075087474.1	luminal-binding protein 5 precursor		2	11.39	88.7	30000	(K)	VQDLLLLDVTPLSLGLETAGGVMTVLIPR	(N)		0.96	14.83	2		1517.36	3033.73	-0.0051	-1.7
Cel2-r002.4175.4175.2	182000	73914.2	5.08	Nicotiana tabacum	NCBIgb_Nicotiana_tabacum.fasta	NP_001312029.1	NP_001312029.1|NP_001312963.1|NP_001412747.1|NP_001311840.1|NP_001312527.1|XP_016436366.1|XP_016443120.1|XP_016455501.1|XP_016474934.1|XP_016478491.1|XP_016481229.1|XP_016482616.2|XP_016483165.1|XP_016483467.1|XP_016508281.2|XP_075110266.1|NP_001412853.1|NP_001412858.1|XP_016452132.1|XP_075104701.1|NP_001412821.1|XP_016456684.1|XP_016505186.1|XP_016512850.1|XP_075087474.1	luminal-binding protein 5 precursor		2	10.84	78.7	32900	(R)	VEIESLFDGVDFSEPLTR	(A)		0.97	11.92	3		1027.01	2053.01	-0.0007	-0.3
Cel2-r003.4255.4255.2	182000	73914.2	5.08	Nicotiana tabacum	NCBIgb_Nicotiana_tabacum.fasta	NP_001312029.1	NP_001312029.1|NP_001312963.1|NP_001412747.1|NP_001311840.1|NP_001312527.1|XP_016436366.1|XP_016443120.1|XP_016455501.1|XP_016474934.1|XP_016478491.1|XP_016481229.1|XP_016482616.2|XP_016483165.1|XP_016483467.1|XP_016508281.2|XP_075110266.1|NP_001412853.1|NP_001412858.1|XP_016452132.1|XP_075104701.1|NP_001412821.1|XP_016456684.1|XP_016505186.1|XP_016512850.1|XP_075087474.1	luminal-binding protein 5 precursor		2	9.23	76.3	33200	(R)	VEIESLFDGVDFSEPLTR	(A)		0.99	11.92	3		1027.01	2053.01	0	0
Cel2-r002.4176.4176.2	182000	73914.2	5.08	Nicotiana tabacum	NCBIgb_Nicotiana_tabacum.fasta	NP_001312029.1	NP_001312029.1|NP_001312963.1|NP_001412747.1|NP_001311840.1|NP_001312527.1|XP_016436366.1|XP_016443120.1|XP_016455501.1|XP_016474934.1|XP_016478491.1|XP_016481229.1|XP_016482616.2|XP_016483165.1|XP_016483467.1|XP_016508281.2|XP_075110266.1|NP_001412853.1|NP_001412858.1|XP_016452132.1|XP_075104701.1|NP_001412821.1|XP_016456684.1|XP_016505186.1|XP_016512850.1|XP_075087474.1	luminal-binding protein 5 precursor		2	8.35	71.9	32900	(R)	VEIESLFDGVDFSEPLTR	(A)		0.97	11.92	3		1027.01	2053.01	-0.0007	-0.3
Cel2-r001.5327.5327.2	182000	73914.2	5.08	Nicotiana tabacum	NCBIgb_Nicotiana_tabacum.fasta	NP_001312029.1	NP_001312029.1|NP_001312963.1|NP_001412747.1|NP_001311840.1|NP_001312527.1|XP_016436366.1|XP_016443120.1|XP_016455501.1|XP_016474934.1|XP_016478491.1|XP_016481229.1|XP_016482616.2|XP_016483165.1|XP_016483467.1|XP_016508281.2|XP_075110266.1|NP_001412853.1|NP_001412858.1|XP_016452132.1|XP_075104701.1|NP_001412821.1|XP_016456684.1|XP_016505186.1|XP_016512850.1|XP_075087474.1	luminal-binding protein 5 precursor		2	7.75	72.1	30000	(K)	VQDLLLLDVTPLSLGLETAGGVMTVLIPR	(N)		0.96	14.83	2		1517.36	3033.73	-0.0051	-1.7
Cel2-r003.3248.3248.2	182000	73914.2	5.08	Nicotiana tabacum	NCBIgb_Nicotiana_tabacum.fasta	NP_001312029.1	NP_001312029.1|NP_001312963.1|NP_001412747.1|NP_001311840.1|NP_001312527.1|XP_016436366.1|XP_016443120.1|XP_016455501.1|XP_016474934.1|XP_016478491.1|XP_016481229.1|XP_016482616.2|XP_016483165.1|XP_016483467.1|XP_016508281.2|XP_075110266.1|NP_001412853.1|NP_001412858.1|XP_016452132.1|XP_075104701.1|NP_001412821.1|XP_016456684.1|XP_016505186.1|XP_016512850.1|XP_075087474.1	luminal-binding protein 5 precursor		2	7.67	88	27100	(R)	IINEPTAAAIAYGLDK	(K)		0.96	9.65	3		830.45	1659.89	-0.0029	-1.7
Cel2-r002.3706.3706.2	182000	73914.2	5.08	Nicotiana tabacum	NCBIgb_Nicotiana_tabacum.fasta	NP_001312029.1	NP_001312029.1|NP_001312963.1|NP_001412747.1|NP_001311840.1|NP_001312527.1|XP_016436366.1|XP_016443120.1|XP_016455501.1|XP_016474934.1|XP_016478491.1|XP_016481229.1|XP_016482616.2|XP_016483165.1|XP_016483467.1|XP_016508281.2|XP_075110266.1|NP_001412853.1|NP_001412858.1|XP_016452132.1|XP_075104701.1|NP_001412821.1|XP_016456684.1|XP_016505186.1|XP_016512850.1|XP_075087474.1	luminal-binding protein 5 precursor		2	7.34	64	25200	(K)	LGTVIGIDLGTTYSCVGVYK	(N)		0.99	10.85	3		1058.55	2116.1	-0.0015	-0.7
Cel2-r002.3080.3080.2	182000	73914.2	5.08	Nicotiana tabacum	NCBIgb_Nicotiana_tabacum.fasta	NP_001312029.1	NP_001312029.1|NP_001312963.1|NP_001412747.1|NP_001311840.1|NP_001312527.1|XP_016436366.1|XP_016443120.1|XP_016455501.1|XP_016474934.1|XP_016478491.1|XP_016481229.1|XP_016482616.2|XP_016483165.1|XP_016483467.1|XP_016508281.2|XP_075110266.1|NP_001412853.1|NP_001412858.1|XP_016452132.1|XP_075104701.1|NP_001412821.1|XP_016456684.1|XP_016505186.1|XP_016512850.1|XP_075087474.1	luminal-binding protein 5 precursor		2	5.59	69.8	30600	(K)	FDLTGIAPAPR	(G)		0.99	9.42	2		579.32	1157.63	0.0015	1.3
Cel2-r001.5093.5093.3	467000	38848.5	6.94	Nicotiana tabacum	NCBIgb_Nicotiana_tabacum.fasta	XP_016442298.2	XP_016442298.2|XP_016503084.1	fructose-bisphosphate aldolase 6, cytosolic		3	16.13	75.7	75600	(R)	ELLFTTPGAVQYLSGVILFEETLYQK	(T)		0.99	14.27	3		987.193	2959.57	-0.0051	-1.7
Cel2-r003.5143.5143.3	467000	38848.5	6.94	Nicotiana tabacum	NCBIgb_Nicotiana_tabacum.fasta	XP_016442298.2	XP_016442298.2|XP_016503084.1	fructose-bisphosphate aldolase 6, cytosolic		3	13.89	70.2	79600	(R)	ELLFTTPGAVQYLSGVILFEETLYQK	(T)		0.98	14.28	3		987.195	2959.57	0.0002	0.1
Cel2-r003.5144.5144.3	467000	38848.5	6.94	Nicotiana tabacum	NCBIgb_Nicotiana_tabacum.fasta	XP_016442298.2	XP_016442298.2|XP_016503084.1	fructose-bisphosphate aldolase 6, cytosolic		3	10.05	66.5	79600	(R)	ELLFTTPGAVQYLSGVILFEETLYQK	(T)		0.98	14.28	3		987.195	2959.57	0.0002	0.1
Cel2-r001.3103.3103.2	467000	38848.5	6.94	Nicotiana tabacum	NCBIgb_Nicotiana_tabacum.fasta	XP_016442298.2	XP_016442298.2|XP_016503084.1	fructose-bisphosphate aldolase 6, cytosolic		2	9.98	70.5	85100	(K)	VAPEVIAEYTIR	(A)		0.97	9.42	2		680.877	1360.75	-0.0001	-0.1
Cel2-r002.5064.5064.3	467000	38848.5	6.94	Nicotiana tabacum	NCBIgb_Nicotiana_tabacum.fasta	XP_016442298.2	XP_016442298.2|XP_016503084.1	fructose-bisphosphate aldolase 6, cytosolic		3	7.32	81	71800	(R)	ELLFTTPGAVQYLSGVILFEETLYQK	(T)		0.97	14.27	3		987.194	2959.57	-0.0031	-1
Cel2-r002.3075.3075.2	467000	38848.5	6.94	Nicotiana tabacum	NCBIgb_Nicotiana_tabacum.fasta	XP_016442298.2	XP_016442298.2|XP_016503084.1	fructose-bisphosphate aldolase 6, cytosolic		2	6.21	69.2	75000	(K)	VAPEVIAEYTIR	(A)		0.99	9.42	1		680.878	1360.75	0.0007	0.5
Cel2-r001.5335.5335.2	300000	40650.7	9.69	Nicotiana tabacum	NCBIgb_Nicotiana_tabacum.fasta	XP_016495750.1	XP_016495750.1|XP_075099410.1	lichenase		2	17.24	84.9	49300	(R)	NLFDAMLDAVYAALSR	(A)		0.99	14.88	2		885.448	1769.89	-0.0005	-0.3
Cel2-r003.5387.5387.2	300000	40650.7	9.69	Nicotiana tabacum	NCBIgb_Nicotiana_tabacum.fasta	XP_016495750.1	XP_016495750.1|XP_075099410.1	lichenase		2	10.25	66.3	62700	(R)	NLFDAMLDAVYAALSR	(A)		0.97	14.9	1		885.447	1769.89	-0.0015	-0.9
Cel2-r001.5342.5342.2	300000	40650.7	9.69	Nicotiana tabacum	NCBIgb_Nicotiana_tabacum.fasta	XP_016495750.1	XP_016495750.1|XP_075099410.1	lichenase		2	9.55	82.4	49300	(R)	NLFDAMLDAVYAALSR	(A)		0.99	14.88	2		885.448	1769.89	-0.001	-0.6
Cel2-r002.5305.5305.2	300000	40650.7	9.69	Nicotiana tabacum	NCBIgb_Nicotiana_tabacum.fasta	XP_016495750.1	XP_016495750.1|XP_075099410.1	lichenase		2	7.06	76.3	50600	(R)	NLFDAMLDAVYAALSR	(A)		1	14.9	1		885.448	1769.89	-0.0012	-0.7
Cel2-r002.4587.4594.2	300000	40650.7	9.69	Nicotiana tabacum	NCBIgb_Nicotiana_tabacum.fasta	XP_016495750.1	XP_016495750.1|XP_075099410.1	lichenase		2	6.78	67.6	41900	(R)	SFIDPIIGFLR	(G)		0.99	13	3		639.366	1277.72	-0.0013	-1
Cel2-r003.4668.4668.2	300000	40650.7	9.69	Nicotiana tabacum	NCBIgb_Nicotiana_tabacum.fasta	XP_016495750.1	XP_016495750.1|XP_075099410.1	lichenase		2	6.18	82.4	46300	(R)	SFIDPIIGFLR	(G)		0.99	13	3		639.367	1277.72	0.0012	1
Cel2-r003.4599.4599.3	221000	59891	5.79	Nicotiana tabacum	NCBIgb_Nicotiana_tabacum.fasta	NP_001312983.1	NP_001312983.1|XP_016440666.1|XP_016470552.1|XP_075082912.1|XP_016447356.1|XP_016490505.1	ATP synthase subunit beta, mitochondrial		3	8.65	72.6	41800	(K)	NLQDIIAILGMDELSEDDKMTVAR	(A)		0.88	12.82	3		897.45	2690.34	-0.0023	-0.9
Cel2-r001.5092.5092.2	221000	59891	5.79	Nicotiana tabacum	NCBIgb_Nicotiana_tabacum.fasta	NP_001312983.1	NP_001312983.1|XP_016440666.1|XP_016470552.1|XP_075082912.1|XP_016447356.1|XP_016490505.1	ATP synthase subunit beta, mitochondrial		2	7.77	83.1	35600	(R)	DAEGQDVLLFIDNIFR	(F)		0.97	14.27	1		932.976	1864.94	-0.0003	-0.1
Cel2-r002.5053.5053.2	221000	59891	5.79	Nicotiana tabacum	NCBIgb_Nicotiana_tabacum.fasta	NP_001312983.1	NP_001312983.1|XP_016440666.1|XP_016470552.1|XP_075082912.1|XP_016447356.1|XP_016490505.1	ATP synthase subunit beta, mitochondrial		2	6.5	60.9	36000	(R)	DAEGQDVLLFIDNIFR	(F)		1	14.27	1		932.976	1864.94	0.0008	0.4
Cel2-r001.4506.4506.2	221000	59891	5.79	Nicotiana tabacum	NCBIgb_Nicotiana_tabacum.fasta	NP_001312983.1	NP_001312983.1|XP_016440666.1|XP_016470552.1|XP_075082912.1|XP_016447356.1|XP_016490505.1	ATP synthase subunit beta, mitochondrial		2	6.15	65.7	48700	(K)	TVLIMELINNVAK	(A)		0.98	12.68	3		729.423	1457.84	-0.0005	-0.3
Cel2-r003.4549.4549.2	221000	59891	5.79	Nicotiana tabacum	NCBIgb_Nicotiana_tabacum.fasta	NP_001312983.1	NP_001312983.1|XP_016440666.1|XP_016470552.1|XP_075082912.1|XP_016447356.1|XP_016490505.1	ATP synthase subunit beta, mitochondrial		2	5.54	77.9	58600	(K)	TVLIMELINNVAK	(A)		0.99	12.68	3		729.423	1457.84	-0.0017	-1.2
Cel2-r003.4157.4157.2	199000	48145.8	5.6	Nicotiana tabacum	NCBIgb_Nicotiana_tabacum.fasta	XP_016469751.1	XP_016469751.1|NP_001312148.1|XP_016437062.1|XP_016486576.1|XP_075104494.1	enolase		2	8.85	68.8	35500	(K)	LAMQEFMILPTGASSFK	(E)		0.9	11.7	1		935.975	1870.94	-0.0015	-0.8
Cel2-r002.4338.4338.2	199000	48145.8	5.6	Nicotiana tabacum	NCBIgb_Nicotiana_tabacum.fasta	XP_016469751.1	XP_016469751.1|NP_001312148.1|XP_016437062.1|XP_016486576.1|XP_075104494.1	enolase		2	6.47	60.3	24200	(R)	SGETEDTFIADLAVGLSTGQIK	(T)		0.91	12.32	3		1126.57	2252.13	-0.0054	-2.4
Cel2-r003.4409.4409.2	199000	48145.8	5.6	Nicotiana tabacum	NCBIgb_Nicotiana_tabacum.fasta	XP_016469751.1	XP_016469751.1|NP_001312148.1|XP_016437062.1|XP_016486576.1|XP_075104494.1	enolase		2	6.36	60.2	21900	(R)	SGETEDTFIADLAVGLSTGQIK	(T)		0.99	12.3	1		1126.57	2252.13	-0.0033	-1.5
Cel2-r002.4336.4336.3	199000	48145.8	5.6	Nicotiana tabacum	NCBIgb_Nicotiana_tabacum.fasta	XP_016469751.1	XP_016469751.1|NP_001312148.1|XP_016437062.1|XP_016486576.1|XP_075104494.1	enolase		3	6.09	64.4	24100	(R)	SGETEDTFIADLAVGLSTGQIK	(T)		0.98	12.32	6		751.381	2252.13	-0.0019	-0.8
Cel2-r002.4091.4091.2	199000	48145.8	5.6	Nicotiana tabacum	NCBIgb_Nicotiana_tabacum.fasta	XP_016469751.1	XP_016469751.1|NP_001312148.1|XP_016437062.1|XP_016486576.1|XP_075104494.1	enolase		2	5.67	82	22200	(K)	LAMQEFMILPTGASSFK	(E)		0.99	11.7	0		935.974	1870.94	-0.0028	-1.5
Cel2-r001.4212.4212.2	199000	48145.8	5.6	Nicotiana tabacum	NCBIgb_Nicotiana_tabacum.fasta	XP_016469751.1	XP_016469751.1|NP_001312148.1|XP_016437062.1|XP_016486576.1|XP_075104494.1	enolase		2	5.48	68.9	71100	(K)	VVIGMDVAASEFFLK	(D)		0.99	11.92	3		813.433	1625.86	-0.0009	-0.6
Cel2-r002.4556.4556.2	205000	42036.2	9.84	Nicotiana tabacum	NCBIgb_Nicotiana_tabacum.fasta	XP_016436927.1	XP_016436927.1|XP_016436934.1|XP_016462521.2|XP_075095753.1	ADP,ATP carrier protein, mitochondrial		2	20.41	88	56500	(K)	GLAAFATDFLMGGVSAAVSK	(T)		0.98	12.92	4		956.994	1912.98	-0.0027	-1.4
Cel2-r003.4633.4633.2	205000	42036.2	9.84	Nicotiana tabacum	NCBIgb_Nicotiana_tabacum.fasta	XP_016436927.1	XP_016436927.1|XP_016436934.1|XP_016462521.2|XP_075095753.1	ADP,ATP carrier protein, mitochondrial		2	9.01	66.1	63600	(K)	GLAAFATDFLMGGVSAAVSK	(T)		1	12.92	3		956.995	1912.98	-0.0019	-1
Cel2-r001.4592.4592.2	205000	42036.2	9.84	Nicotiana tabacum	NCBIgb_Nicotiana_tabacum.fasta	XP_016436927.1	XP_016436927.1|XP_016436934.1|XP_016462521.2|XP_075095753.1	ADP,ATP carrier protein, mitochondrial		2	7.21	65.8	51700	(K)	GLAAFATDFLMGGVSAAVSK	(T)		0.99	12.92	1		956.995	1912.98	-0.002	-1.1
Cel2-r003.4641.4641.3	205000	42036.2	9.84	Nicotiana tabacum	NCBIgb_Nicotiana_tabacum.fasta	XP_016436927.1	XP_016436927.1|XP_016436934.1|XP_016462521.2|XP_075095753.1	ADP,ATP carrier protein, mitochondrial		3	6.31	81.8	33000	(K)	GLAAFATDFLMGGVSAAVSK	(T)		0.97	12.92	3		638.333	1912.98	0.0015	0.8
Cel2-r003.4657.4666.3	808000	39877.2	6.19	Nicotiana tabacum	NCBIgb_Nicotiana_tabacum.fasta	XP_075104767.1	XP_075104767.1	cinnamyl alcohol dehydrogenase 2		3	12.32	69.8	115000	(K)	LVMVGAPEKPVELPVFPLLLGR	(K)		0.99	13	5		792.136	2374.39	-0.0001	0
Cel2-r002.4583.4583.3	808000	39877.2	6.19	Nicotiana tabacum	NCBIgb_Nicotiana_tabacum.fasta	XP_075104767.1	XP_075104767.1	cinnamyl alcohol dehydrogenase 2		3	11.97	73.8	107000	(K)	LVMVGAPEKPVELPVFPLLLGR	(K)		0.98	12.98	5		792.136	2374.39	0.0012	0.5
Cel2-r002.4576.4576.3	808000	39877.2	6.19	Nicotiana tabacum	NCBIgb_Nicotiana_tabacum.fasta	XP_075104767.1	XP_075104767.1	cinnamyl alcohol dehydrogenase 2		3	10.92	81.1	107000	(K)	LVMVGAPEKPVELPVFPLLLGR	(K)		0.98	12.98	5		792.136	2374.39	0.0012	0.5
Cel2-r001.4616.4616.3	808000	39877.2	6.19	Nicotiana tabacum	NCBIgb_Nicotiana_tabacum.fasta	XP_075104767.1	XP_075104767.1	cinnamyl alcohol dehydrogenase 2		3	9.13	73.7	111000	(K)	LVMVGAPEKPVELPVFPLLLGR	(K)		0.98	12.97	5		792.136	2374.39	0.0007	0.3
Cel2-r003.4667.4667.3	808000	39877.2	6.19	Nicotiana tabacum	NCBIgb_Nicotiana_tabacum.fasta	XP_075104767.1	XP_075104767.1	cinnamyl alcohol dehydrogenase 2		3	8.68	72.6	115000	(K)	LVMVGAPEKPVELPVFPLLLGR	(K)		0.99	13	5		792.136	2374.39	-0.0001	0
Cel2-r002.4584.4584.3	808000	39877.2	6.19	Nicotiana tabacum	NCBIgb_Nicotiana_tabacum.fasta	XP_075104767.1	XP_075104767.1	cinnamyl alcohol dehydrogenase 2		3	8.42	71.1	107000	(K)	LVMVGAPEKPVELPVFPLLLGR	(K)		0.98	12.98	5		792.136	2374.39	0.0012	0.5
Cel2-r003.4658.4658.3	808000	39877.2	6.19	Nicotiana tabacum	NCBIgb_Nicotiana_tabacum.fasta	XP_075104767.1	XP_075104767.1	cinnamyl alcohol dehydrogenase 2		3	8.24	75.9	115000	(K)	LVMVGAPEKPVELPVFPLLLGR	(K)		0.99	13	5		792.136	2374.39	-0.0001	0
Cel2-r003.3012.3012.3	808000	39877.2	6.19	Nicotiana tabacum	NCBIgb_Nicotiana_tabacum.fasta	XP_075104767.1	XP_075104767.1	cinnamyl alcohol dehydrogenase 2		3	6.59	76	30600	(K)	YPIVPGHEVVGVVTEVGSK	(V)		0.97	9.15	1		656.026	1966.06	-0.0003	-0.2
Cel2-r001.3747.3749.2	271000	18444.7	9.33	Nicotiana tabacum	NCBIgb_Nicotiana_tabacum.fasta	XP_016470413.1	XP_016470413.1	peptidyl-prolyl cis-trans isomerase		2	15.53	83.6	68400	(K)	VFFDLTIGGTPAGR	(V)		0.99	10.85	3		725.888	1450.77	-0.0012	-0.8
Cel2-r002.3711.3711.2	271000	18444.7	9.33	Nicotiana tabacum	NCBIgb_Nicotiana_tabacum.fasta	XP_016470413.1	XP_016470413.1	peptidyl-prolyl cis-trans isomerase		2	8.25	62.8	68400	(K)	VFFDLTIGGTPAGR	(V)		0.99	10.87	1		725.888	1450.77	-0.0008	-0.6
Cel2-r003.3790.3790.2	271000	18444.7	9.33	Nicotiana tabacum	NCBIgb_Nicotiana_tabacum.fasta	XP_016470413.1	XP_016470413.1	peptidyl-prolyl cis-trans isomerase		2	6.74	82.8	65900	(K)	VFFDLTIGGTPAGR	(V)		1	10.88	1		725.888	1450.77	-0.0002	-0.1
Cel2-r001.3750.3750.2	271000	18444.7	9.33	Nicotiana tabacum	NCBIgb_Nicotiana_tabacum.fasta	XP_016470413.1	XP_016470413.1	peptidyl-prolyl cis-trans isomerase		2	5.42	60.8	68400	(K)	VFFDLTIGGTPAGR	(V)		0.99	10.85	3		725.888	1450.77	-0.0012	-0.8
Cel2-r003.5019.5019.3	109000	53673.7	5.51	Nicotiana tabacum	NCBIgb_Nicotiana_tabacum.fasta	NP_001312346.1	NP_001312346.1|XP_016434848.1|XP_016479115.1|XP_075113026.1	adenosylhomocysteinase		3	7.69	70.3	38800	(K)	ITGSLHMTIQTAVLIETLTALGAEVR	(W)		0.98	13.95	2		913.51	2738.51	0.0027	1
Cel2-r002.4055.4055.2	109000	53673.7	5.51	Nicotiana tabacum	NCBIgb_Nicotiana_tabacum.fasta	NP_001312346.1	NP_001312346.1|XP_016434848.1|XP_016479115.1|XP_075113026.1	adenosylhomocysteinase		2	7.63	71.8	33000	(R)	WVFPDTNSGIIVLAEGR	(L)		0.89	11.63	1		937.496	1873.98	0.0041	2.2
Cel2-r002.4933.4933.3	109000	53673.7	5.51	Nicotiana tabacum	NCBIgb_Nicotiana_tabacum.fasta	NP_001312346.1	NP_001312346.1|XP_016434848.1|XP_016479115.1|XP_075113026.1	adenosylhomocysteinase		3	6.91	71.3	37500	(K)	ITGSLHMTIQTAVLIETLTALGAEVR	(W)		0.94	13.93	4		913.508	2738.51	-0.0021	-0.8
Cel2-r001.4035.4035.2	67400	50653.1	4.82	Nicotiana tabacum	NCBIgb_Nicotiana_tabacum.fasta	NP_001312239.1	NP_001312239.1|NP_001312648.1|XP_016437408.1|XP_016450330.1|XP_016456097.1|XP_016459767.1|XP_016461177.1|XP_016481154.1|XP_016481595.1|XP_016494592.1|XP_016495832.1|XP_016496875.1|XP_016497323.1|XP_016499740.1|XP_016505598.2|XP_016509405.1|XP_016511839.1|XP_016516217.1|XP_075105320.1	tubulin beta-8 chain-like		2	8.12	62.6	36700	(R)	MMLTFSVFPSPK	(V)		0.87	11.52	6		692.853	1384.7	-0.0022	-1.6
Cel2-r002.3985.3985.3	67400	50653.1	4.82	Nicotiana tabacum	NCBIgb_Nicotiana_tabacum.fasta	NP_001312239.1	NP_001312239.1|NP_001312648.1|XP_016437408.1|XP_016450330.1|XP_016456097.1|XP_016459767.1|XP_016461177.1|XP_016481154.1|XP_016481595.1|XP_016494592.1|XP_016495832.1|XP_016496875.1|XP_016497323.1|XP_016499740.1|XP_016505598.2|XP_016509405.1|XP_016511839.1|XP_016516217.1|XP_075105320.1	tubulin beta-8 chain-like		3	6.53	90	30700	(R)	LHFFMVGFAPLTSR	(G)		0.82	11.47	2		541.622	1622.85	0.0003	0.2
Cel2-r003.4439.4439.2	212000	84761.3	6.05	Nicotiana tabacum	NCBIgb_Nicotiana_tabacum.fasta	XP_016437578.1	XP_016437578.1|XP_016437579.1|XP_016442966.2|XP_016442967.2|XP_016469453.1|XP_016476139.1|XP_016476141.1|XP_016491447.1|XP_016510071.1|XP_075095655.1|XP_075101231.1	5-methyltetrahydropteroyltriglutamate--homocysteine methyltransferase-like		2	13.95	94.6	33400	(K)	MLAVLDTNILWVNPDCGLK	(T)		0.98	12.4	3		1086.56	2172.12	-0.0028	-1.3
Cel2-r002.4366.4366.2	212000	84761.3	6.05	Nicotiana tabacum	NCBIgb_Nicotiana_tabacum.fasta	XP_016437578.1	XP_016437578.1|XP_016437579.1|XP_016442966.2|XP_016442967.2|XP_016469453.1|XP_016476139.1|XP_016476141.1|XP_016491447.1|XP_016510071.1|XP_075095655.1|XP_075101231.1	5-methyltetrahydropteroyltriglutamate--homocysteine methyltransferase-like		2	13.68	75.5	37500	(K)	MLAVLDTNILWVNPDCGLK	(T)		0.99	12.4	3		1086.56	2172.12	-0.002	-0.9
Cel2-r002.4365.4365.2	212000	84761.3	6.05	Nicotiana tabacum	NCBIgb_Nicotiana_tabacum.fasta	XP_016437578.1	XP_016437578.1|XP_016437579.1|XP_016442966.2|XP_016442967.2|XP_016469453.1|XP_016476139.1|XP_016476141.1|XP_016491447.1|XP_016510071.1|XP_075095655.1|XP_075101231.1	5-methyltetrahydropteroyltriglutamate--homocysteine methyltransferase-like		2	11.46	76.8	37500	(K)	MLAVLDTNILWVNPDCGLK	(T)		0.99	12.4	3		1086.56	2172.12	-0.002	-0.9
Cel2-r003.4440.4440.2	212000	84761.3	6.05	Nicotiana tabacum	NCBIgb_Nicotiana_tabacum.fasta	XP_016437578.1	XP_016437578.1|XP_016437579.1|XP_016442966.2|XP_016442967.2|XP_016469453.1|XP_016476139.1|XP_016476141.1|XP_016491447.1|XP_016510071.1|XP_075095655.1|XP_075101231.1	5-methyltetrahydropteroyltriglutamate--homocysteine methyltransferase-like		2	11.44	72.7	33400	(K)	MLAVLDTNILWVNPDCGLK	(T)		0.98	12.4	3		1086.56	2172.12	-0.0028	-1.3
Cel2-r001.4398.4398.2	212000	84761.3	6.05	Nicotiana tabacum	NCBIgb_Nicotiana_tabacum.fasta	XP_016437578.1	XP_016437578.1|XP_016437579.1|XP_016442966.2|XP_016442967.2|XP_016469453.1|XP_016476139.1|XP_016476141.1|XP_016491447.1|XP_016510071.1|XP_075095655.1|XP_075101231.1	5-methyltetrahydropteroyltriglutamate--homocysteine methyltransferase-like		2	8.24	65.6	35200	(K)	MLAVLDTNILWVNPDCGLK	(T)		0.96	12.38	4		1086.56	2172.12	-0.0006	-0.3
Cel2-r001.4399.4399.2	212000	84761.3	6.05	Nicotiana tabacum	NCBIgb_Nicotiana_tabacum.fasta	XP_016437578.1	XP_016437578.1|XP_016437579.1|XP_016442966.2|XP_016442967.2|XP_016469453.1|XP_016476139.1|XP_016476141.1|XP_016491447.1|XP_016510071.1|XP_075095655.1|XP_075101231.1	5-methyltetrahydropteroyltriglutamate--homocysteine methyltransferase-like		2	7.2	65.1	35200	(K)	MLAVLDTNILWVNPDCGLK	(T)		0.96	12.38	4		1086.56	2172.12	-0.0006	-0.3
Cel2-r001.4033.4033.3	315000	15905.4	10.75	Nicotiana tabacum	NCBIgb_Nicotiana_tabacum.fasta	XP_016469029.1	XP_016469029.1|XP_016499633.2|XP_016501209.1|XP_075090161.1	histone H2A		3	13.05	73.9	76100	(K)	LLAGVTIAHGGVLPNINPILLPK	(K)		0.99	11.5	3		774.141	2320.41	-0.0033	-1.4
Cel2-r003.4080.4080.3	315000	15905.4	10.75	Nicotiana tabacum	NCBIgb_Nicotiana_tabacum.fasta	XP_016469029.1	XP_016469029.1|XP_016499633.2|XP_016501209.1|XP_075090161.1	histone H2A		3	8.44	72.8	81600	(K)	LLAGVTIAHGGVLPNINPILLPK	(K)		0.99	11.52	3		774.142	2320.41	0.0004	0.2
Cel2-r003.4081.4083.3	315000	15905.4	10.75	Nicotiana tabacum	NCBIgb_Nicotiana_tabacum.fasta	XP_016469029.1	XP_016469029.1|XP_016499633.2|XP_016501209.1|XP_075090161.1	histone H2A		3	7.93	63.7	81600	(K)	LLAGVTIAHGGVLPNINPILLPK	(K)		0.99	11.52	3		774.142	2320.41	0.0004	0.2
Cel2-r001.4034.4044.3	315000	15905.4	10.75	Nicotiana tabacum	NCBIgb_Nicotiana_tabacum.fasta	XP_016469029.1	XP_016469029.1|XP_016499633.2|XP_016501209.1|XP_075090161.1	histone H2A		3	6.22	60.8	76100	(K)	LLAGVTIAHGGVLPNINPILLPK	(K)		0.99	11.5	3		774.141	2320.41	-0.0033	-1.4
Cel2-r001.4180.4180.2	96300	35749.4	5.91	Nicotiana tabacum	NCBIgb_Nicotiana_tabacum.fasta	NP_001312078.1	NP_001312078.1|XP_016437478.1|XP_016448664.1|XP_016490214.1|XP_016448665.1|XP_016498588.1|XP_016506099.1	malate dehydrogenase		2	7.02	65.5	53700	(K)	MELVDAAFPLLK	(G)		1	11.83	4		673.873	1346.74	0.0004	0.3
Cel2-r003.4223.4223.2	96300	35749.4	5.91	Nicotiana tabacum	NCBIgb_Nicotiana_tabacum.fasta	NP_001312078.1	NP_001312078.1|XP_016437478.1|XP_016448664.1|XP_016490214.1|XP_016448665.1|XP_016498588.1|XP_016506099.1	malate dehydrogenase		2	5.14	83.3	42500	(R)	VLVTGAAGQIGYALVPMIAR	(G)		0.88	11.85	4		1000.57	2000.14	-0.0002	-0.1
Cel2-r002.3548.3553.2	270000	17753.8	5.22	Nicotiana tabacum	NCBIgb_Nicotiana_tabacum.fasta	XP_016505158.2	XP_016505158.2|XP_075085494.1	pathogenesis-related protein STH-2		2	10.61	82.1	93200	(K)	ALVLDADNLIPK	(L)		1	10.5	5		641.374	1281.74	-0.0006	-0.5
Cel2-r001.3589.3589.2	270000	17753.8	5.22	Nicotiana tabacum	NCBIgb_Nicotiana_tabacum.fasta	XP_016505158.2	XP_016505158.2|XP_075085494.1	pathogenesis-related protein STH-2		2	6.22	78	94200	(K)	ALVLDADNLIPK	(L)		0.98	10.5	5		641.374	1281.74	-0.0009	-0.7
Cel2-r003.3630.3630.2	270000	17753.8	5.22	Nicotiana tabacum	NCBIgb_Nicotiana_tabacum.fasta	XP_016505158.2	XP_016505158.2|XP_075085494.1	pathogenesis-related protein STH-2		2	5.54	63.3	82700	(K)	ALVLDADNLIPK	(L)		1	10.52	3		641.375	1281.74	0.0007	0.6
Cel2-r002.2505.2505.4	55600	43171.1	5.67	Nicotiana tabacum	NCBIgb_Nicotiana_tabacum.fasta	NP_001312332.1	NP_001312332.1|NP_001312727.1|XP_016437515.2|XP_016438569.1|XP_016439328.2|XP_016445744.1|XP_016463628.1|XP_016480748.1|XP_016480749.1|XP_016497318.1|XP_016497319.1|XP_016512847.1|XP_075081842.1	S-adenosylmethionine synthase 1		4	9.94	70.5	55600	(K)	VLVNIEQQSPDIAQGVHGHLTK	(K)		0.9	8.08	4		596.573	2383.27	-0.0032	-1.3
Cel2-r002.4257.4257.2	120000	50418.9	4.89	Nicotiana tabacum	NCBIgb_Nicotiana_tabacum.fasta	NP_001312257.1	NP_001312257.1|NP_001312557.2|NP_001313121.1|XP_016465583.1|XP_016479479.1|XP_016505384.1|XP_016508868.1|XP_075088768.1	tubulin alpha-3 chain		2	9.65	63.4	60500	(R)	LISQVISSLTASLR	(F)		0.98	12.12	4		744.443	1487.88	0.0001	0
Cel2-r001.4288.4288.2	120000	50418.9	4.89	Nicotiana tabacum	NCBIgb_Nicotiana_tabacum.fasta	NP_001312257.1	NP_001312257.1|NP_001312557.2|NP_001313121.1|XP_016465583.1|XP_016479479.1|XP_016505384.1|XP_016508868.1|XP_075088768.1	tubulin alpha-3 chain		2	8.55	81.9	59700	(R)	LISQVISSLTASLR	(F)		0.98	12.1	4		744.442	1487.88	-0.0016	-1
Cel2-r002.4463.4463.2	291000	15930.4	10.1	Nicotiana tabacum	NCBIgb_Nicotiana_tabacum.fasta	NP_001412839.1	NP_001412839.1|XP_016438062.2|XP_016445563.2|XP_016446156.1|XP_016446769.1|XP_016450930.1|XP_016453120.1|XP_016454012.1|XP_016454118.1|XP_016454119.1|XP_016467790.1|XP_016469023.2|XP_016481288.1|XP_016483853.1|XP_016487166.1|XP_016496786.1|XP_016498581.1|XP_016508387.1|XP_016513043.1|XP_016515195.1	histone H2B		2	8.14	72.6	71300	(K)	AMGIMNSFINDIFEK	(L)		0.96	12.65	2		865.418	1729.83	-0.0009	-0.5
Cel2-r001.4493.4493.2	291000	15930.4	10.1	Nicotiana tabacum	NCBIgb_Nicotiana_tabacum.fasta	NP_001412839.1	NP_001412839.1|XP_016438062.2|XP_016445563.2|XP_016446156.1|XP_016446769.1|XP_016450930.1|XP_016453120.1|XP_016454012.1|XP_016454118.1|XP_016454119.1|XP_016467790.1|XP_016469023.2|XP_016481288.1|XP_016483853.1|XP_016487166.1|XP_016496786.1|XP_016498581.1|XP_016508387.1|XP_016513043.1|XP_016515195.1	histone H2B		2	8.06	60.4	70900	(K)	AMGIMNSFINDIFEK	(L)		0.97	12.63	2		865.417	1729.83	-0.0025	-1.4
Cel2-r003.4537.4537.2	291000	15930.4	10.1	Nicotiana tabacum	NCBIgb_Nicotiana_tabacum.fasta	NP_001412839.1	NP_001412839.1|XP_016438062.2|XP_016445563.2|XP_016446156.1|XP_016446769.1|XP_016450930.1|XP_016453120.1|XP_016454012.1|XP_016454118.1|XP_016454119.1|XP_016467790.1|XP_016469023.2|XP_016481288.1|XP_016483853.1|XP_016487166.1|XP_016496786.1|XP_016498581.1|XP_016508387.1|XP_016513043.1|XP_016515195.1	histone H2B		2	8.02	69.5	74500	(K)	AMGIMNSFINDIFEK	(L)		1	12.67	3		865.417	1729.83	-0.0015	-0.9
Cel2-r003.4536.4536.2	291000	15930.4	10.1	Nicotiana tabacum	NCBIgb_Nicotiana_tabacum.fasta	NP_001412839.1	NP_001412839.1|XP_016438062.2|XP_016445563.2|XP_016446156.1|XP_016446769.1|XP_016450930.1|XP_016453120.1|XP_016454012.1|XP_016454118.1|XP_016454119.1|XP_016467790.1|XP_016469023.2|XP_016481288.1|XP_016483853.1|XP_016487166.1|XP_016496786.1|XP_016498581.1|XP_016508387.1|XP_016513043.1|XP_016515195.1	histone H2B		2	7.34	60.2	74500	(K)	AMGIMNSFINDIFEK	(L)		1	12.67	3		865.417	1729.83	-0.0015	-0.9
Cel2-r001.3993.3993.2	28500	17553.7	5.33	Nicotiana tabacum	NCBIgb_Nicotiana_tabacum.fasta	XP_016513674.1	XP_016513674.1|XP_075092961.1	peroxiredoxin-2B		2	8.01	71.1	28500	(K)	VILFAVPGAFTPTCSTK	(H)		0.97	11.38	4		904.984	1808.96	-0.0016	-0.9
Cel2-r003.4136.4136.2	44300	42363.3	5.69	Nicotiana tabacum	NCBIgb_Nicotiana_tabacum.fasta	NP_001312375.1	NP_001312375.1|XP_016460362.1|XP_016492345.1|XP_016500306.1|XP_075075928.1	phosphoglycerate kinase, cytosolic		2	7.87	74.1	22100	(K)	LVAEIPEGGVLLLENVR	(F)		0.96	12.5	4		911.027	1821.05	-0.0021	-1.2
Cel2-r003.4137.4137.2	44300	42363.3	5.69	Nicotiana tabacum	NCBIgb_Nicotiana_tabacum.fasta	NP_001312375.1	NP_001312375.1|XP_016460362.1|XP_016492345.1|XP_016500306.1|XP_075075928.1	phosphoglycerate kinase, cytosolic		2	6.04	67.4	22100	(K)	LVAEIPEGGVLLLENVR	(F)		0.96	12.5	4		911.027	1821.05	-0.0021	-1.2
Cel2-r003.4943.4943.3	53800	62035.4	6.54	Nicotiana tabacum	NCBIgb_Nicotiana_tabacum.fasta	NP_001312494.1	NP_001312494.1|NP_001312550.1|XP_016438173.1|XP_016446095.1|XP_016452892.2|XP_016471104.1|XP_016471105.1|XP_016471399.1|XP_016474815.1|XP_075100504.1	UDP-glucose 6-dehydrogenase 3		3	7.49	74.1	25200	(K)	GINFQILSNPEFLAEGTAIEDLFKPDR	(V)		0.98	13.75	2		1012.19	3034.55	0.003	1
Cel2-r002.4860.4860.3	53800	62035.4	6.54	Nicotiana tabacum	NCBIgb_Nicotiana_tabacum.fasta	NP_001312494.1	NP_001312494.1|NP_001312550.1|XP_016438173.1|XP_016446095.1|XP_016452892.2|XP_016471104.1|XP_016471105.1|XP_016471399.1|XP_016474815.1|XP_075100504.1	UDP-glucose 6-dehydrogenase 3		3	7.04	64.1	28600	(K)	GINFQILSNPEFLAEGTAIEDLFKPDR	(V)		0.97	13.75	3		1012.19	3034.55	-0.0062	-2
Cel2-r002.3843.3859.3	132000	38661.5	9.49	Nicotiana tabacum	NCBIgb_Nicotiana_tabacum.fasta	XP_016468854.1	XP_016468854.1|XP_075098293.1|XP_075098294.1	uncharacterized protein LOC107791329		3	7.26	60.8	132000	(K)	GKVGAVTNSWGKYGIIK	(E)		0.99	11.15	2		593.341	1778	0.0139	7.8
Cel2-r002.5032.5032.2	21500	54008.4	5.11	Nicotiana tabacum	NCBIgb_Nicotiana_tabacum.fasta	NP_001311646.1	NP_001311646.1|XP_016439537.1|XP_016439538.1|XP_016446397.1|XP_016446398.1|XP_016446399.1|XP_016465775.1|XP_016465776.1|XP_016485282.1|XP_016503249.1|XP_016503250.1|XP_075103321.1|XP_075103322.1|XP_075103323.1|XP_075103325.1|XP_075108492.1|XP_075108493.1|XP_075108494.1|XP_075110318.1|XP_075111025.1|XP_075111026.1	V-type proton ATPase subunit B2-like		2	6.88	61.4	21500	(R)	NIFQSLDLAWTLLR	(I)		0.99	14.2	2		845.469	1689.93	-0.0015	-0.9
Cel2-r001.4346.4346.4	77600	109881	9.22	Nicotiana tabacum	NCBIgb_Nicotiana_tabacum.fasta	XP_075101605.1	XP_075101605.1	uncharacterized protein LOC142177043		4	6.88	61.2	77600	(K)	QPPKIDHMRtLGCLCYATKPNFNDK	(F)		0.93	12.25	5		771.875	3004.46	80.0212	17.8
Cel2-r002.4367.4367.2	34000	35928.7	8.85	Nicotiana tabacum	NCBIgb_Nicotiana_tabacum.fasta	XP_016456818.2	XP_016456818.2|XP_016468597.1|XP_016473245.2|XP_016502823.2	malate dehydrogenase 2, mitochondrial		2	6.4	62.8	34000	(K)	VAILGAAGGIGQPLSLLMK	(L)		0.94	12.4	3		905.036	1809.07	-0.0013	-0.7
Cel2-r001.5017.5017.3	0	37906.5	6.54	Nicotiana tabacum	NCBIgb_Nicotiana_tabacum.fasta	XP_075110784.1	XP_075110784.1|XP_075110785.1|XP_075110786.1	phosphoglycerate mutase-like protein 1 isoform X1		3	6.19	62.5	47200	(K)	RIELVVtSPLLRTmQtAAGVFGGGGYK	(D)		0.96	14.05	6		999.841	2821.54	175.969	13.8
Cel2-r002.3204.3204.2	78100	80493	4.94	Nicotiana tabacum	NCBIgb_Nicotiana_tabacum.fasta	NP_001312001.1	NP_001312001.1|XP_016439018.1|XP_016443434.1|XP_016465835.2|XP_016468066.2|XP_016494369.1	heat shock cognate protein 80-like		2	6.11	86.6	39000	(K)	GIVDSEDLPLNISR	(E)		0.93	9.68	3		764.403	1527.8	-0.0022	-1.4
Cel2-r001.3233.3233.2	78100	80493	4.94	Nicotiana tabacum	NCBIgb_Nicotiana_tabacum.fasta	NP_001312001.1	NP_001312001.1|XP_016439018.1|XP_016443434.1|XP_016465835.2|XP_016468066.2|XP_016494369.1	heat shock cognate protein 80-like		2	5.18	71.3	39100	(K)	GIVDSEDLPLNISR	(E)		0.98	9.7	3		764.404	1527.8	-0.001	-0.7
Cel2-r001.5028.5028.2	23200	47160.1	5.38	Nicotiana tabacum	NCBIgb_Nicotiana_tabacum.fasta	NP_001311757.1	NP_001311757.1|NP_001312302.1|NP_001312303.1|NP_001312323.1|NP_001312359.1|NP_001312859.1|NP_001412843.1|XP_075078495.1|XP_075080172.1|XP_075080173.1|XP_075080174.1|XP_075084047.1|XP_075084048.1|XP_075095368.1|XP_075106705.1	eukaryotic initiation factor 4A-14		2	5.84	73.3	23200	(K)	FYNVVIEELPANVADLL	(-)		0.93	14.1	1		960.01	1919.02	-0.0043	-2.2
Cel2-r002.2861.2861.3	105000	20444.8	5.12	Nicotiana tabacum	NCBIgb_Nicotiana_tabacum.fasta	XP_016502429.2	XP_016502429.2	uncharacterized protein LOC107820628		3	5.57	68.6	105000	(K)	qLDLVLMANFAESLIK	(K)		0.97	8.93	3		596.668	1804.99	-16.998	16
Cel2-r002.3749.3749.2	41900	165047	6.04	Nicotiana tabacum	NCBIgb_Nicotiana_tabacum.fasta	XP_075086232.1	XP_075086232.1	uncharacterized protein LOC142168954		2	5.48	88.1	41900	(K)	SLDLLHMDLCGPMRVESR	(G)		0.96	10.92	2		1065	2129.03	-0.0295	-13.9
Cel2-r003.4342.4342.2	66300	74052.4	9.22	Nicotiana tabacum	NCBIgb_Nicotiana_tabacum.fasta	XP_016436012.2	XP_016436012.2|XP_016462798.1	COBRA-like protein 10		2	5.41	79.9	66300	(R)	VPGKQQSVLKFEK	(K)		1	12.12	4		744.442	1487.86	0.0193	13
Cel2-r002.2823.2823.2	38300	34029	9.53	Nicotiana tabacum	NCBIgb_Nicotiana_tabacum.fasta	XP_075083852.1	XP_075083852.1|XP_075086169.1|XP_075101917.1	uncharacterized protein LOC142167799		2	5.27	65.5	38300	(K)	RDLAAPRSNR	(E)		0.99	8.85	3		578.327	1155.63	0.0128	11
Cel2-r002.3068.3068.2	54500	20750.4	6.43	Nicotiana tabacum	NCBIgb_Nicotiana_tabacum.fasta	XP_016439840.1	XP_016439840.1|XP_016441030.1|XP_016441031.2|XP_016445119.1|XP_016445543.1|XP_016457946.1|XP_016461775.1|XP_016464183.1|XP_016471661.1|XP_016486238.1|XP_016490423.1|XP_016494493.1|XP_016500680.1|XP_016500681.1|XP_016500682.1|XP_016509150.1|XP_016513143.1|XP_075090621.1|XP_075094012.1|XP_075094013.1|XP_075101343.1|XP_075105871.1|XP_075105873.1	ADP-ribosylation factor 2		2	5.01	73	54500	(R)	ILMVGLDAAGK	(T)		0.99	9.4	6		544.314	1087.62	0.0031	2.9

## Sheet: MrB1
filename	totalIntensity	protein_mw	protein_pI	species	database	accession_number	accession_numbers	entry_name		parent_charge	score	percent_scored_peak_intensity	Intensity	previous_aa	sequence	next_aa	sequenceMulti	precursorAveragineChiSquared	retentionTimeMin	chromatographicPeakWidthSec	trapFillMsec	parent_m_over_z	matched_parent_mass	delta_parent_mass	delta_parent_mass_ppm
Cel1-r002.4836.4836.2	60600	40477.2	7.11	Nicotiana tabacum	NCBIgb_Nicotiana_tabacum.fasta	NP_001392208.1	NP_001392208.1|NP_001412828.1	glucan endo-1,3-beta-glucosidase, basic vacuolar isoform precursor		2	10.03	60.6	27400	(R)	WFVDPIVGFLR	(D)		0.99	13.22	4		674.874	1348.74	-0.0004	-0.3
Cel1-r002.5286.5286.2	60600	40477.2	7.11	Nicotiana tabacum	NCBIgb_Nicotiana_tabacum.fasta	NP_001392208.1	NP_001392208.1|NP_001412828.1	glucan endo-1,3-beta-glucosidase, basic vacuolar isoform precursor		2	6.97	64.9	33200	(R)	NLFDAMLDSVYAALER	(S)		0.98	14.43	3		914.45	1827.89	-0.0023	-1.2
Cel1-r001.4225.4225.3	271000	15905.4	10.75	Nicotiana tabacum	NCBIgb_Nicotiana_tabacum.fasta	XP_016469029.1	XP_016469029.1|XP_016499633.2|XP_016501209.1|XP_075090161.1	histone H2A		3	12.53	74.1	87600	(K)	LLAGVTIAHGGVLPNINPILLPK	(K)		0.97	12.03	3		774.141	2320.41	-0.0022	-1
Cel1-r002.4167.4167.3	271000	15905.4	10.75	Nicotiana tabacum	NCBIgb_Nicotiana_tabacum.fasta	XP_016469029.1	XP_016469029.1|XP_016499633.2|XP_016501209.1|XP_075090161.1	histone H2A		3	10.2	71.1	91700	(K)	LLAGVTIAHGGVLPNINPILLPK	(K)		0.96	11.52	3		774.141	2320.41	-0.0016	-0.7
Cel1-r002.4166.4166.3	271000	15905.4	10.75	Nicotiana tabacum	NCBIgb_Nicotiana_tabacum.fasta	XP_016469029.1	XP_016469029.1|XP_016499633.2|XP_016501209.1|XP_075090161.1	histone H2A		3	6.62	66.4	91700	(K)	LLAGVTIAHGGVLPNINPILLPK	(K)		0.96	11.52	3		774.141	2320.41	-0.0016	-0.7
Cel1-r001.4494.4494.2	40900	50418.9	4.89	Nicotiana tabacum	NCBIgb_Nicotiana_tabacum.fasta	NP_001312257.1	NP_001312257.1|NP_001312557.2|NP_001313121.1|XP_016465583.1|XP_016479479.1|XP_016505384.1|XP_016508868.1|XP_075088768.1	tubulin alpha-3 chain		2	9.11	87	40900	(R)	LISQVISSLTASLR	(F)		0.97	12.68	1		744.443	1487.88	0.0003	0.2
Cel1-r002.3883.3883.2	35500	18444.7	9.33	Nicotiana tabacum	NCBIgb_Nicotiana_tabacum.fasta	XP_016470413.1	XP_016470413.1	peptidyl-prolyl cis-trans isomerase		2	7.76	77.2	35500	(K)	VFFDLTIGGTPAGR	(V)		0.99	10.87	3		725.888	1450.77	-0.0012	-0.8
Cel1-r001.5228.5228.2	0	33884.3	6.27	Nicotiana tabacum	NCBIgb_Nicotiana_tabacum.fasta	NP_001312325.1	NP_001312325.1|NP_001312591.1|XP_016450265.2|XP_016499802.1|XP_075078483.1|XP_075087102.1|XP_075096921.1	cell division control protein 2 homolog A		2	6.89	88.7	24200	(K)	KIRLEQEDEGVPStAIR	(E)		0.94	14.58	2		1011.01	1941.04	79.9807	7.1
Cel1-r002.4952.4952.4	0	80112.3	9.65	Nicotiana tabacum	NCBIgb_Nicotiana_tabacum.fasta	XP_075076724.1	XP_075076724.1	uncharacterized protein LOC107810356		4	6.15	61.3	60100	(K)	WFDPLNHLAYADDTIIFAsAHPPSLRKIMAVLGNYDK	(I)		0.97	13.57	4		1070.78	4200.14	79.9603	-1.4
Cel1-r002.5026.5026.3	23700	75340.8	8.97	Nicotiana tabacum	NCBIgb_Nicotiana_tabacum.fasta	XP_016466596.2	XP_016466596.2	phospholipid:diacylglycerol acyltransferase 1-like		3	6.07	61.6	23700	(K)	KVVIIPHsmGVLyFLHFMK	(W)		0.9	13.77	2		812.412	2259.26	175.967	16.3
Cel1-r001.4789.4789.2	52800	15930.4	10.1	Nicotiana tabacum	NCBIgb_Nicotiana_tabacum.fasta	NP_001412839.1	NP_001412839.1|XP_016438062.2|XP_016445563.2|XP_016446156.1|XP_016446769.1|XP_016450930.1|XP_016453120.1|XP_016454012.1|XP_016454118.1|XP_016454119.1|XP_016467790.1|XP_016469023.2|XP_016481288.1|XP_016483853.1|XP_016487166.1|XP_016496786.1|XP_016498581.1|XP_016508387.1|XP_016513043.1|XP_016515195.1	histone H2B		2	5.68	71.9	52800	(K)	AMGIMNSFINDIFEK	(L)		1	13.47	4		865.418	1729.83	-0.001	-0.6
Cel1-r002.4746.4746.3	26300	39877.2	6.19	Nicotiana tabacum	NCBIgb_Nicotiana_tabacum.fasta	XP_075104767.1	XP_075104767.1	cinnamyl alcohol dehydrogenase 2		3	5.61	81.2	26300	(K)	LVMVGAPEKPVELPVFPLLLGR	(K)		0.98	12.98	5		792.134	2374.39	-0.0071	-3
Cel1-r001.4621.4621.2	11400	53595.4	5.1	Nicotiana tabacum	NCBIgb_Nicotiana_tabacum.fasta	NP_054506.2	NP_054506.2	ATP synthase CF1 beta subunit (plastid)		2	5.54	77.6	11400	(R)	FLSQPFFVAEVFTGSPGK	(Y)		0.93	13	4		979.505	1958.01	-0.0039	-2
Cel1-r001.4897.4897.3	21800	40039.9	8.53	Nicotiana tabacum	NCBIgb_Nicotiana_tabacum.fasta	XP_075081729.1	XP_075081729.1|XP_075081730.1|XP_075081731.1|XP_075081732.1|XP_075083872.1|XP_075083873.1|XP_075083874.1|XP_075083875.1	nudix hydrolase 2 isoform X1		3	5.29	68.4	21800	(K)	YLmLVNWLPGTANTIPANAtHR	(V)		0.93	14.17	3		850.421	2453.28	95.9728	4.5

## Sheet: All_Proteins
accession_number	entry_name	protein_mw	protein_pI	species	presence	total_intensity_Mrb1	total_intensity_Control	n_peptides_Mrb1	n_peptides_Control	fold_change	log2FC	p_value	t_statistic	significance	regulation	n_mr1	n_control
NP_001312257.1	tubulin alpha-3 chain	50418.9	4.89	Nicotiana tabacum	Common	40900	120200	1	2	0.340272	-1.55524			Test_Not_Performed	Not_Regulated	1	2
NP_001412839.1	histone H2B	15930.4	10.1	Nicotiana tabacum	Common	52800	291200	1	4	0.181321	-2.46338			Test_Not_Performed	Not_Regulated	1	4
XP_016470413.1	peptidyl-prolyl cis-trans isomerase	18444.7	9.33	Nicotiana tabacum	Common	35500	271100	1	4	0.130951	-2.9329			Test_Not_Performed	Not_Regulated	1	4
XP_075104767.1	cinnamyl alcohol dehydrogenase 2	39877.2	6.19	Nicotiana tabacum	Common	26300	807600	1	8	0.0325668	-4.94045			Test_Not_Performed	Not_Regulated	1	8
XP_016469029.1	histone H2A	15905.4	10.75	Nicotiana tabacum	Common	271000	315400	3	4	0.859227	-0.218889	0.00277883	5.48156	Not_Significant	Not_Regulated	3	4
NP_001312325.1	cell division control protein 2 homolog A	33884.3	6.27	Nicotiana tabacum	Exclusive_Mrb1	24200	0	1		24201	14.5628			Not_Applicable	Not_Regulated
NP_054506.2	ATP synthase CF1 beta subunit (plastid)	53595.4	5.1	Nicotiana tabacum	Exclusive_Mrb1	11400	0	1		11401	13.4769			Not_Applicable	Not_Regulated
XP_016466596.2	phospholipid:diacylglycerol acyltransferase 1-like	75340.8	8.97	Nicotiana tabacum	Exclusive_Mrb1	23700	0	1		23701	14.5327			Not_Applicable	Not_Regulated
XP_075076724.1	uncharacterized protein LOC107810356	80112.3	9.65	Nicotiana tabacum	Exclusive_Mrb1	60100	0	1		60101	15.8751			Not_Applicable	Not_Regulated
XP_075081729.1	nudix hydrolase 2 isoform X1	40039.9	8.53	Nicotiana tabacum	Exclusive_Mrb1	21800	0	1		21801	14.4121			Not_Applicable	Not_Regulated
NP_001311646.1	V-type proton ATPase subunit B2-like	54008.4	5.11	Nicotiana tabacum	Exclusive_Control	0	21500		1	4.65095e-05	-14.3921			Not_Applicable	Not_Regulated
NP_001311757.1	eukaryotic initiation factor 4A-14	47160.1	5.38	Nicotiana tabacum	Exclusive_Control	0	23200		1	4.31016e-05	-14.5019			Not_Applicable	Not_Regulated
NP_001312001.1	heat shock cognate protein 80-like	80493	4.94	Nicotiana tabacum	Exclusive_Control	0	78100		2	1.28039e-05	-16.2531			Not_Applicable	Not_Regulated
NP_001312029.1	luminal-binding protein 5 precursor	73914.2	5.08	Nicotiana tabacum	Exclusive_Control	0	282500		9	3.53981e-06	-18.1079			Not_Applicable	Not_Regulated
NP_001312078.1	malate dehydrogenase	35749.4	5.91	Nicotiana tabacum	Exclusive_Control	0	96200		2	1.03949e-05	-16.5538			Not_Applicable	Not_Regulated
NP_001312239.1	tubulin beta-8 chain-like	50653.1	4.82	Nicotiana tabacum	Exclusive_Control	0	67400		2	1.48366e-05	-16.0405			Not_Applicable	Not_Regulated
NP_001312332.1	S-adenosylmethionine synthase 1	43171.1	5.67	Nicotiana tabacum	Exclusive_Control	0	55600		1	1.79853e-05	-15.7628			Not_Applicable	Not_Regulated
NP_001312346.1	adenosylhomocysteinase	53673.7	5.51	Nicotiana tabacum	Exclusive_Control	0	109300		3	9.14905e-06	-16.7379			Not_Applicable	Not_Regulated
NP_001312375.1	phosphoglycerate kinase, cytosolic	42363.3	5.69	Nicotiana tabacum	Exclusive_Control	0	44200		2	2.26239e-05	-15.4318			Not_Applicable	Not_Regulated
NP_001312494.1	UDP-glucose 6-dehydrogenase 3	62035.4	6.54	Nicotiana tabacum	Exclusive_Control	0	53800		2	1.8587e-05	-15.7153			Not_Applicable	Not_Regulated
NP_001312983.1	ATP synthase subunit beta, mitochondrial	59891	5.79	Nicotiana tabacum	Exclusive_Control	0	220700		5	4.53102e-06	-17.7517			Not_Applicable	Not_Regulated
NP_001412871.1	glyceraldehyde-3-phosphate dehydrogenase, cytosolic	37177.9	6.62	Nicotiana tabacum	Exclusive_Control	0	550600		9	1.8162e-06	-19.0706			Not_Applicable	Not_Regulated
XP_016436012.2	COBRA-like protein 10	74052.4	9.22	Nicotiana tabacum	Exclusive_Control	0	66300		1	1.50827e-05	-16.0167			Not_Applicable	Not_Regulated
XP_016436927.1	ADP,ATP carrier protein, mitochondrial	42036.2	9.84	Nicotiana tabacum	Exclusive_Control	0	204800		4	4.88279e-06	-17.6439			Not_Applicable	Not_Regulated
XP_016437578.1	5-methyltetrahydropteroyltriglutamate--homocysteine methyltransferase-like	84761.3	6.05	Nicotiana tabacum	Exclusive_Control	0	212200		6	4.71251e-06	-17.6951			Not_Applicable	Not_Regulated
XP_016439840.1	ADP-ribosylation factor 2	20750.4	6.43	Nicotiana tabacum	Exclusive_Control	0	54500		1	1.83483e-05	-15.734			Not_Applicable	Not_Regulated
XP_016442298.2	fructose-bisphosphate aldolase 6, cytosolic	38848.5	6.94	Nicotiana tabacum	Exclusive_Control	0	466700		6	2.1427e-06	-18.8321			Not_Applicable	Not_Regulated
XP_016445587.1	elongation factor 2	95042.7	5.84	Nicotiana tabacum	Exclusive_Control	0	663000		10	1.50829e-06	-19.3387			Not_Applicable	Not_Regulated
XP_016456818.2	malate dehydrogenase 2, mitochondrial	35928.7	8.85	Nicotiana tabacum	Exclusive_Control	0	34000		1	2.94109e-05	-15.0533			Not_Applicable	Not_Regulated
XP_016468854.1	uncharacterized protein LOC107791329	38661.5	9.49	Nicotiana tabacum	Exclusive_Control	0	132000		1	7.5757e-06	-17.0102			Not_Applicable	Not_Regulated
XP_016469751.1	enolase	48145.8	5.6	Nicotiana tabacum	Exclusive_Control	0	199000		6	5.0251e-06	-17.6024			Not_Applicable	Not_Regulated
XP_016495750.1	lichenase	40650.7	9.69	Nicotiana tabacum	Exclusive_Control	0	300100		6	3.33221e-06	-18.1951			Not_Applicable	Not_Regulated
XP_016502429.2	uncharacterized protein LOC107820628	20444.8	5.12	Nicotiana tabacum	Exclusive_Control	0	105000		1	9.52372e-06	-16.68			Not_Applicable	Not_Regulated
XP_016505158.2	pathogenesis-related protein STH-2	17753.8	5.22	Nicotiana tabacum	Exclusive_Control	0	270100		3	3.70232e-06	-18.0431			Not_Applicable	Not_Regulated
XP_016513642.1	elongation factor 1-alpha-like isoform X2	49659.5	9.38	Nicotiana tabacum	Exclusive_Control	0	632700		8	1.58053e-06	-19.2712			Not_Applicable	Not_Regulated
XP_016513674.1	peroxiredoxin-2B	17553.7	5.33	Nicotiana tabacum	Exclusive_Control	0	28500		1	3.50865e-05	-14.7987			Not_Applicable	Not_Regulated
XP_075083852.1	uncharacterized protein LOC142167799	34029	9.53	Nicotiana tabacum	Exclusive_Control	0	38300		1	2.6109e-05	-15.2251			Not_Applicable	Not_Regulated
XP_075086232.1	uncharacterized protein LOC142168954	165047	6.04	Nicotiana tabacum	Exclusive_Control	0	41900		1	2.38658e-05	-15.3547			Not_Applicable	Not_Regulated
XP_075101605.1	uncharacterized protein LOC142177043	109881	9.22	Nicotiana tabacum	Exclusive_Control	0	77600		1	1.28864e-05	-16.2438			Not_Applicable	Not_Regulated
XP_075110784.1	phosphoglycerate mutase-like protein 1 isoform X1	37906.5	6.54	Nicotiana tabacum	Exclusive_Control	0	47200		1	2.1186e-05	-15.5265			Not_Applicable	Not_Regulated
NP_001392208.1	glucan endo-1,3-beta-glucosidase, basic vacuolar isoform precursor	40477.2	7.11	Nicotiana tabacum	Common	60600	1462900	2	20	0.0414252	-4.59335	5.82134e-05	-5.22727	Differentially_Abundant	Down-regulated	2	20

## Sheet: Exclusive_Control
accession_number	entry_name	protein_mw	protein_pI	species	presence	total_intensity_Mrb1	total_intensity_Control	n_peptides_Mrb1	n_peptides_Control	fold_change	log2FC
NP_001311646.1	V-type proton ATPase subunit B2-like	54008.4	5.11	Nicotiana tabacum	Exclusive_Control	0	21500		1	4.65095e-05	-14.3921
NP_001311757.1	eukaryotic initiation factor 4A-14	47160.1	5.38	Nicotiana tabacum	Exclusive_Control	0	23200		1	4.31016e-05	-14.5019
NP_001312001.1	heat shock cognate protein 80-like	80493	4.94	Nicotiana tabacum	Exclusive_Control	0	78100		2	1.28039e-05	-16.2531
NP_001312029.1	luminal-binding protein 5 precursor	73914.2	5.08	Nicotiana tabacum	Exclusive_Control	0	282500		9	3.53981e-06	-18.1079
NP_001312078.1	malate dehydrogenase	35749.4	5.91	Nicotiana tabacum	Exclusive_Control	0	96200		2	1.03949e-05	-16.5538
NP_001312239.1	tubulin beta-8 chain-like	50653.1	4.82	Nicotiana tabacum	Exclusive_Control	0	67400		2	1.48366e-05	-16.0405
NP_001312332.1	S-adenosylmethionine synthase 1	43171.1	5.67	Nicotiana tabacum	Exclusive_Control	0	55600		1	1.79853e-05	-15.7628
NP_001312346.1	adenosylhomocysteinase	53673.7	5.51	Nicotiana tabacum	Exclusive_Control	0	109300		3	9.14905e-06	-16.7379
NP_001312375.1	phosphoglycerate kinase, cytosolic	42363.3	5.69	Nicotiana tabacum	Exclusive_Control	0	44200		2	2.26239e-05	-15.4318
NP_001312494.1	UDP-glucose 6-dehydrogenase 3	62035.4	6.54	Nicotiana tabacum	Exclusive_Control	0	53800		2	1.8587e-05	-15.7153
NP_001312983.1	ATP synthase subunit beta, mitochondrial	59891	5.79	Nicotiana tabacum	Exclusive_Control	0	220700		5	4.53102e-06	-17.7517
NP_001412871.1	glyceraldehyde-3-phosphate dehydrogenase, cytosolic	37177.9	6.62	Nicotiana tabacum	Exclusive_Control	0	550600		9	1.8162e-06	-19.0706
XP_016436012.2	COBRA-like protein 10	74052.4	9.22	Nicotiana tabacum	Exclusive_Control	0	66300		1	1.50827e-05	-16.0167
XP_016436927.1	ADP,ATP carrier protein, mitochondrial	42036.2	9.84	Nicotiana tabacum	Exclusive_Control	0	204800		4	4.88279e-06	-17.6439
XP_016437578.1	5-methyltetrahydropteroyltriglutamate--homocysteine methyltransferase-like	84761.3	6.05	Nicotiana tabacum	Exclusive_Control	0	212200		6	4.71251e-06	-17.6951
XP_016439840.1	ADP-ribosylation factor 2	20750.4	6.43	Nicotiana tabacum	Exclusive_Control	0	54500		1	1.83483e-05	-15.734
XP_016442298.2	fructose-bisphosphate aldolase 6, cytosolic	38848.5	6.94	Nicotiana tabacum	Exclusive_Control	0	466700		6	2.1427e-06	-18.8321
XP_016445587.1	elongation factor 2	95042.7	5.84	Nicotiana tabacum	Exclusive_Control	0	663000		10	1.50829e-06	-19.3387
XP_016456818.2	malate dehydrogenase 2, mitochondrial	35928.7	8.85	Nicotiana tabacum	Exclusive_Control	0	34000		1	2.94109e-05	-15.0533
XP_016468854.1	uncharacterized protein LOC107791329	38661.5	9.49	Nicotiana tabacum	Exclusive_Control	0	132000		1	7.5757e-06	-17.0102
XP_016469751.1	enolase	48145.8	5.6	Nicotiana tabacum	Exclusive_Control	0	199000		6	5.0251e-06	-17.6024
XP_016495750.1	lichenase	40650.7	9.69	Nicotiana tabacum	Exclusive_Control	0	300100		6	3.33221e-06	-18.1951
XP_016502429.2	uncharacterized protein LOC107820628	20444.8	5.12	Nicotiana tabacum	Exclusive_Control	0	105000		1	9.52372e-06	-16.68
XP_016505158.2	pathogenesis-related protein STH-2	17753.8	5.22	Nicotiana tabacum	Exclusive_Control	0	270100		3	3.70232e-06	-18.0431
XP_016513642.1	elongation factor 1-alpha-like isoform X2	49659.5	9.38	Nicotiana tabacum	Exclusive_Control	0	632700		8	1.58053e-06	-19.2712
XP_016513674.1	peroxiredoxin-2B	17553.7	5.33	Nicotiana tabacum	Exclusive_Control	0	28500		1	3.50865e-05	-14.7987
XP_075083852.1	uncharacterized protein LOC142167799	34029	9.53	Nicotiana tabacum	Exclusive_Control	0	38300		1	2.6109e-05	-15.2251
XP_075086232.1	uncharacterized protein LOC142168954	165047	6.04	Nicotiana tabacum	Exclusive_Control	0	41900		1	2.38658e-05	-15.3547
XP_075101605.1	uncharacterized protein LOC142177043	109881	9.22	Nicotiana tabacum	Exclusive_Control	0	77600		1	1.28864e-05	-16.2438
XP_075110784.1	phosphoglycerate mutase-like protein 1 isoform X1	37906.5	6.54	Nicotiana tabacum	Exclusive_Control	0	47200		1	2.1186e-05	-15.5265

## Sheet: Exclusive_Mrb1
accession_number	entry_name	protein_mw	protein_pI	species	presence	total_intensity_Mrb1	total_intensity_Control	n_peptides_Mrb1	n_peptides_Control	fold_change	log2FC
NP_001312325.1	cell division control protein 2 homolog A	33884.3	6.27	Nicotiana tabacum	Exclusive_Mrb1	24200	0	1		24201	14.5628
NP_054506.2	ATP synthase CF1 beta subunit (plastid)	53595.4	5.1	Nicotiana tabacum	Exclusive_Mrb1	11400	0	1		11401	13.4769
XP_016466596.2	phospholipid:diacylglycerol acyltransferase 1-like	75340.8	8.97	Nicotiana tabacum	Exclusive_Mrb1	23700	0	1		23701	14.5327
XP_075076724.1	uncharacterized protein LOC107810356	80112.3	9.65	Nicotiana tabacum	Exclusive_Mrb1	60100	0	1		60101	15.8751
XP_075081729.1	nudix hydrolase 2 isoform X1	40039.9	8.53	Nicotiana tabacum	Exclusive_Mrb1	21800	0	1		21801	14.4121

## Sheet: Common_Proteins
accession_number	entry_name	protein_mw	protein_pI	species	presence	total_intensity_Mrb1	total_intensity_Control	n_peptides_Mrb1	n_peptides_Control	fold_change	log2FC	p_value	t_statistic	regulation |FC| > 1,5
NP_001312257.1	tubulin alpha-3 chain	50418.9	4.89	Nicotiana tabacum	Common	40900	120200	1	2	0.340272	-1.55524			Down-regulated
NP_001412839.1	histone H2B	15930.4	10.1	Nicotiana tabacum	Common	52800	291200	1	4	0.181321	-2.46338			Down-regulated
XP_016470413.1	peptidyl-prolyl cis-trans isomerase	18444.7	9.33	Nicotiana tabacum	Common	35500	271100	1	4	0.130951	-2.9329			Down-regulated
XP_075104767.1	cinnamyl alcohol dehydrogenase 2	39877.2	6.19	Nicotiana tabacum	Common	26300	807600	1	8	0.0325668	-4.94045			Down-regulated
XP_016469029.1	histone H2A	15905.4	10.75	Nicotiana tabacum	Common	271000	315400	3	4	0.859227	-0.218889	0.00277883	5.48156	Not_Regulated
NP_001392208.1	glucan endo-1,3-beta-glucosidase, basic vacuolar isoform precursor	40477.2	7.11	Nicotiana tabacum	Common	60600	1462900	2	20	0.0414252	-4.59335	5.82134e-05	-5.22727	Down-regulated
